# Supplementary material for: Environmental Association Analyses Identify Candidates for Abiotic Stress Tolerance in Glycine soja, the Wild Progenitor of Cultivated Soybeans
Source: G3 (Bethesda). 2016 Jan 27;6(4):835–43. doi: 10.1534/g3.116.026914 (PMC4825654; doi:10.1534/g3.116.026914)
Supplement: Supporting Information [file supp_g3.116.026914_TableS1.txt]

Table S1: PI Number, latitude, longitude, country, and STRUCTURE-identified population of origin for each of the accessions used in this study.
PI	Country_of_origin	latitude	longitude	Structure_Group	Color
PI339731	KOR	37.91	128.04	1	Green2
PI339732	KOR	37.31	128.535	1	Green2
PI339733	KOR	38.15	127.3	1	Green2
PI349647	KOR	37.2840004	127.0189972	1	Green2
PI366119	JPN	34.8500023	136.9166718	2	Red
PI366120	JPN	39.5333328	140.3833313	2	Red
PI366121	JPN	37.459611	139.841056	2	Red
PI366122	JPN	37.459611	139.841056	2	Red
PI366124	JPN	34.233333	133.783333	2	Red
PI366125	JPN	36.0314706	139.5339203	2	Red
PI378683	JPN	36.5333328	136.6166687	2	Red
PI378685	JPN	34.0333328	132.8500061	2	Red
PI378688	JPN	34.583334	135.6166687	2	Red
PI378689	JPN	37.1000023	138.2499924	2	Red
PI378690	JPN	33.2000008	130.3666687	2	Red
PI378691	JPN	31.458333	131.2333374	2	Red
PI378692	JPN	39.7	141.2	2	Red
PI378698	JPN	35.4500008	138.8500061	2	Red
PI378702	JPN	39.7	141.2	2	Red
PI407018	JPN	39.5437	140.298	2	Red
PI407019	JPN	39.5437	140.298	2	Red
PI407020	JPN	39.549	140.36	2	Red
PI407021	JPN	39.549	140.36	2	Red
PI407022	JPN	39.565	140.4025	2	Red
PI407023	JPN	39.565	140.4025	2	Red
PI407024	JPN	39.565	140.4025	2	Red
PI407025	JPN	39.5736	140.416	2	Red
PI407026	JPN	39.5736	140.416	2	Red
PI407027	JPN	39.5736	140.416	2	Red
PI407028	JPN	39.7230323	140.0671005	2	Red
PI407029	JPN	39.7230323	140.0671005	2	Red
PI407030	JPN	39.549	140.36	2	Red
PI407031	JPN	39.549	140.36	2	Red
PI407033	JPN	39.549	140.36	2	Red
PI407034	JPN	39.5	140.36	2	Red
PI407035	JPN	39.5	140.36	2	Red
PI407036	JPN	39.5	140.36	2	Red
PI407037	JPN	39.700069	140.730588	2	Red
PI407038	JPN	39.700069	140.730588	2	Red
PI407039	JPN	39.700069	140.730588	2	Red
PI407040	JPN	39.700069	140.730588	2	Red
PI407042	JPN	39.5736	140.416	2	Red
PI407043	JPN	39.5736	140.416	2	Red
PI407044	JPN	39.5736	140.416	2	Red
PI407045	JPN	39.7230323	140.0671005	2	Red
PI407046	JPN	39.7230323	140.0671005	2	Red
PI407047	JPN	39.7230323	140.0671005	2	Red
PI407048	JPN	39.7166285	141.1383963	2	Red
PI407049	JPN	39.7166285	141.1383963	2	Red
PI407050	JPN	39.7166285	141.1383963	2	Red
PI407052	JPN	39.7166285	141.1383963	2	Red
PI407053	JPN	36.1000023	137.9666672	2	Red
PI407055	JPN	35.0030033	138.0047607	2	Red
PI407056	JPN	34.8500023	136.9166718	2	Red
PI407057	JPN	34.8500023	136.9166718	2	Red
PI407058	JPN	34.8500023	136.9166718	2	Red
PI407059	JPN	34.8500023	136.9166718	2	Red
PI407060	JPN	34.8165116	136.9166718	2	Red
PI407061	JPN	34.8500023	136.9166718	2	Red
PI407068	JPN	34.7666683	136.8999939	2	Red
PI407069	JPN	34.7666683	136.8999939	2	Red
PI407070	JPN	34.7666683	136.8999939	2	Red
PI407071	JPN	34.9557	137.6066	2	Red
PI407072	JPN	34.9557	137.6066	2	Red
PI407073	JPN	34.9557	137.6066	2	Red
PI407074	JPN	34.9557	137.6066	2	Red
PI407076	JPN	34.9354819	137.2357177	2	Red
PI407077	JPN	34.9354819	137.2357177	2	Red
PI407080	JPN	34.7999992	136.8666687	2	Red
PI407081	JPN	34.7999992	136.8666687	2	Red
PI407082	JPN	34.7999992	136.8666687	2	Red
PI407083	JPN	34.9354819	137.2357177	2	Red
PI407085	JPN	34.9354819	137.2357177	2	Red
PI407087	JPN	34.7999992	134.9833374	2	Red
PI407088	JPN	34.7999992	134.9833374	2	Red
PI407089	JPN	34.7999992	134.9833374	2	Red
PI407090	JPN	34.7999992	134.9833374	2	Red
PI407091	JPN	34.8200043	135.1167297	2	Red
PI407092	JPN	35.1333332	134.9574211	2	Red
PI407094	JPN	34.8833332	135.1926954	2	Red
PI407095	JPN	34.9168238	135.2333374	2	Red
PI407096	JPN	34.9168238	135.2333374	2	Red
PI407097	JPN	34.757392	135.1554179	2	Red
PI407099	JPN	34.757392	135.1554179	2	Red
PI407100	JPN	34.757392	135.1554179	2	Red
PI407103	JPN	34.757392	135.1554179	2	Red
PI407104	JPN	34.757392	135.1554179	2	Red
PI407105	JPN	34.757392	135.1554179	2	Red
PI407107	JPN	34.757392	135.1554179	2	Red
PI407108	JPN	34.757392	135.1554179	2	Red
PI407109	JPN	34.757392	135.1554179	2	Red
PI407110	JPN	34.757392	135.1554179	2	Red
PI407111	JPN	35	135	2	Red
PI407112	JPN	35	135	2	Red
PI407113	JPN	35	135	2	Red
PI407114	JPN	35	135	2	Red
PI407115	JPN	34.9999962	134.9999924	2	Red
PI407116	JPN	35	135	2	Red
PI407117	JPN	35	135	2	Red
PI407118	JPN	35	135	2	Red
PI407121	JPN	35	135	2	Red
PI407124	JPN	35	135	2	Red
PI407125	JPN	34.9999962	134.9999924	2	Red
PI407126	JPN	34.6499977	133.9166718	2	Red
PI407128	JPN	32.816667	130.9	2	Red
PI407129	JPN	32.816667	130.9	2	Red
PI407130	JPN	32.816667	130.9	2	Red
PI407132	JPN	32.9999962	130.9999924	2	Red
PI407133	JPN	32.8166676	130.6999969	2	Red
PI407134	JPN	32.9132429	130.5862426	2	Red
PI407136	JPN	32.9132429	130.5862426	2	Red
PI407138	JPN	32.9132429	130.5862426	2	Red
PI407140	JPN	32.8907007	130.5862426	2	Red
PI407142	JPN	32.8907007	130.5862426	2	Red
PI407143	JPN	32.8907007	130.5862426	2	Red
PI407144	JPN	32.8907007	130.5862426	2	Red
PI407145	JPN	32.8907007	130.5862426	2	Red
PI407146	JPN	32.8907007	130.5862426	2	Red
PI407147	JPN	32.9222598	130.5862426	2	Red
PI407148	JPN	32.8336053	130.7166672	2	Red
PI407149	JPN	32.8336053	130.7166672	2	Red
PI407150	JPN	32.8336053	130.7166672	2	Red
PI407151	JPN	32.8336053	130.7166672	2	Red
PI407152	JPN	32.8336053	130.7166672	2	Red
PI407153	JPN	32.8336053	130.7166672	2	Red
PI407154	JPN	32.7999992	130.7166672	2	Red
PI407155	JPN	32.8792	130.743	2	Red
PI407156	JPN	35.4500008	138.8500061	2	Red
PI407157	JPN	35.6000023	140.1166687	2	Red
PI407159	KOR	37.2840004	127.1092097	1	Green2
PI407160	KOR	37.2840004	127.1092097	1	Green2
PI407161	KOR	37.2840004	127.1092097	1	Green2
PI407162	KOR	37.2840004	127.1092097	2	Red
PI407163	KOR	37.2840004	127.1092097	1	Green2
PI407164	KOR	37.2840004	127.1092097	1	Green2
PI407165	KOR	37.2840004	127.1092097	1	Green2
PI407166	KOR	37.2840004	127.1204862	1	Green2
PI407167	KOR	37.2840004	127.1204862	1	Green2
PI407168	KOR	37.2840004	127.1204862	1	Green2
PI407170	KOR	37.2840004	127.1204862	1	Green2
PI407171	KOR	37.2840004	127.1204862	1	Green2
PI407172	KOR	37.234169	127.2841682	1	Green2
PI407174	KOR	37.204679	127.4425791	1	Green2
PI407175	KOR	37.204679	127.4425791	1	Green2
PI407176	KOR	37.204679	127.4425791	1	Green2
PI407177	KOR	37.204679	127.4425791	1	Green2
PI407178	KOR	37.35	127.4425791	1	Green2
PI407179	KOR	37.7833328	127.1166649	1	Green2
PI407180	KOR	37.7833328	127.1166649	1	Green2
PI407181	KOR	37.66	127.315	1	Green2
PI407182	KOR	37.744	127.425	1	Green2
PI407183	KOR	37.744	127.425	1	Green2
PI407184	KOR	37.2391124	127.0191689	1	Green2
PI407185	KOR	37.1171747	127.0593852	1	Green2
PI407186	KOR	37.1171747	127.0593852	1	Green2
PI407187	KOR	37.1171747	127.0593852	1	Green2
PI407188	KOR	37.2072	126.989	1	Green2
PI407190	KOR	37.2072	126.989	1	Green2
PI407192	KOR	37.82	127.715	1	Green2
PI407193	KOR	37.75	127.795	1	Green2
PI407194	KOR	37.8182049	127.7499924	1	Green2
PI407195	KOR	37.68	127.88	1	Green2
PI407196	KOR	37.68	127.88	1	Green2
PI407198	KOR	37.62	127.82	1	Green2
PI407199	KOR	37.62	127.82	1	Green2
PI407200	KOR	37.4387489	127.9833336	1	Green2
PI407201	KOR	37.4387489	127.9833336	1	Green2
PI407202	KOR	37.5018208	127.9833336	1	Green2
PI407203	KOR	37.2945847	127.918	1	Green2
PI407204	KOR	37.2945847	127.918	1	Green2
PI407205	KOR	37.279	127.909	1	Green2
PI407206	KOR	37.18	127.89	1	Green2
PI407207	KOR	37.158	127.886	1	Green2
PI407208	KOR	37.158	127.886	1	Green2
PI407209	KOR	37.11	127.878	1	Green2
PI407211	KOR	37.08	127.89	1	Green2
PI407212	KOR	37.08	127.89	1	Green2
PI407213	KOR	37.08	127.89	1	Green2
PI407214	KOR	37.0455	127.94555	1	Green2
PI407215	KOR	37.0455	127.94555	1	Green2
PI407216	KOR	36.96	127.85	1	Green2
PI407217	KOR	36.96	127.85	1	Green2
PI407219	KOR	36.94535	127.7396	1	Green2
PI407220	KOR	36.94535	127.7396	1	Green2
PI407222	KOR	36.855	127.63	1	Green2
PI407224	KOR	36.759935	127.550753	1	Green2
PI407226	KOR	36.586863	127.4256134	1	Green2
PI407228	KOR	36.586863	127.4256134	1	Green2
PI407229	KOR	36.5	127.237	1	Green2
PI407231	KOR	36.5	127.237	1	Green2
PI407232	KOR	36.5	127.2	1	Green2
PI407233	KOR	36.62	127.291	1	Green2
PI407234	KOR	36.62	127.291	1	Green2
PI407235	KOR	36.62	127.291	1	Green2
PI407237	KOR	36.65	127.27	1	Green2
PI407238	KOR	36.68	127.2	1	Green2
PI407239	KOR	36.7608133	127.1621736	1	Green2
PI407240	KOR	35.6014929	128.7488937	1	Green2
PI407241	KOR	35.6014929	128.7488937	1	Green2
PI407242	KOR	35.612589	128.7499924	1	Green2
PI407243	KOR	35.612589	128.7499924	2	Red
PI407244	KOR	35.612589	128.7499924	1	Green2
PI407246	KOR	35.6846917	128.7499924	1	Green2
PI407247	KOR	35.6846917	128.7499924	1	Green2
PI407248	KOR	35.6846917	128.7499924	1	Green2
PI407249	KOR	35.666666	128.6616352	2	Red
PI407250	KOR	35.666666	128.6174566	1	Green2
PI407253	KOR	35.5127464	128.7655872	1	Green2
PI407254	KOR	35.5188286	128.7800654	1	Green2
PI407255	KOR	35.5188286	128.7800654	1	Green2
PI407256	KOR	35.5570679	128.8268231	1	Green2
PI407257	KOR	35.5570679	128.8268231	1	Green2
PI407258	KOR	35.5450654	128.75	2	Red
PI407259	KOR	35.5450654	128.75	1	Green2
PI407261	KOR	35.582	128.513	1	Green2
PI407262	KOR	35.5085039	128.492214	1	Green2
PI407263	KOR	35.5085039	128.492214	1	Green2
PI407265	KOR	35.44	128.56	1	Green2
PI407266	KOR	35.3980285	128.6253027	1	Green2
PI407267	KOR	35.3980285	128.6253027	1	Green2
PI407268	KOR	35.3980285	128.6253027	1	Green2
PI407269	KOR	35.4490143	128.6876514	1	Green2
PI407270	KOR	35.4490143	128.6876514	1	Green2
PI407271	KOR	35.5577865	126.8704605	1	Green2
PI407272	KOR	35.523844	126.8968964	1	Green2
PI407273	KOR	35.523844	126.8968964	1	Green2
PI407275	KOR	37.4288883	126.9891701	1	Green2
PI407276	KOR	37.4288883	126.9891701	1	Green2
PI407277	KOR	37.4288883	126.9891701	1	Green2
PI407278	KOR	37.5667	127.2274761	1	Green2
PI407285	JPN	35.5869684	139.3450928	2	Red
PI407286	JPN	35.5869684	139.3450928	2	Red
PI407288	CHN	43.5072231	124.8122215	1	Green2
PI407289	CHN	43.5072231	124.8122215	1	Green2
PI407290	CHN	43.5072231	124.8122215	1	Green2
PI407291	CHN	43.5072231	124.8122215	1	Green2
PI407292	CHN	43.848421	125.309283	1	Green2
PI407293	CHN	43.848421	125.309283	1	Green2
PI407294	CHN	43.848421	125.309283	1	Green2
PI407295	CHN	43.848421	125.309283	1	Green2
PI407296	CHN	41.64	123.483611	1	Green2
PI407297	CHN	41.64	123.483611	1	Green2
PI407299	CHN	41.64	123.483611	1	Green2
PI407300	CHN	32.06	118.85	1	Green2
PI407301	CHN	32.06	118.85	1	Green2
PI407302	CHN	32.06	118.85	1	Green2
PI407303	CHN	32.06	118.85	1	Green2
PI407304	CHN	31.0177044	121.4086113	1	Green2
PI407305	CHN	31.0177044	121.4086113	1	Green2
PI407306	CHN	31.0177044	121.4086113	1	Green2
PI407307	CHN	31.148818	121.80095	1	Green2
PI407308	KOR	37.2841644	127.0191689	1	Green2
PI407310	KOR	37.08	127.42	1	Green2
PI407311	KOR	37.012	127.32	1	Green2
PI407312	KOR	36.867	127.5407	1	Green2
PI407313	KOR	36.9471	128.0709	1	Green2
PI407314	KOR	36.9935	128.3175	1	Green2
PI407315	KOR	36.933	128.98	1	Green2
PI407317	KOR	36.678	127.212	1	Green2
PI407319	KOR	36.471177	127.702817	1	Green2
PI407320	KOR	37	127.583	3	Blue
PI407321	KOR	36.62	127.37	1	Green2
PI407322	KOR	36.33	127.5348	1	Green2
PI423991	RUS	52.9775503	127.3620871	3	Blue
PI423992	RUS	52.9775503	127.3620871	3	Blue
PI423993	RUS	52.9775503	127.3620871	3	Blue
PI423994	RUS	52.9775503	127.3620871	3	Blue
PI423995	RUS	52.9775503	127.3620871	3	Blue
PI423996	RUS	52.9775503	127.3620871	3	Blue
PI423997	RUS	52.9775503	127.3620871	3	Blue
PI423998	RUS	52.9775503	127.3620871	3	Blue
PI424000	RUS	52.9775503	127.3620871	3	Blue
PI424001	RUS	52.9775503	127.3620871	1	Green2
PI424002	RUS	52.9775503	127.3620871	3	Blue
PI424003	RUS	52.9775503	127.3620871	3	Blue
PI424007	KOR	37.208889	126.8166695	1	Green2
PI424009	KOR	37.208889	126.8166695	1	Green2
PI424011	KOR	37.2288249	126.9695091	1	Green2
PI424012	KOR	37.2288249	126.9695091	1	Green2
PI424014	KOR	37.2841644	127.0191689	1	Green2
PI424015	KOR	37.875	127.025	1	Green2
PI424016	KOR	38.0929404	127.0755861	1	Green2
PI424018	KOR	38.0929404	127.0755861	1	Green2
PI424019	KOR	38.135	127.02	1	Green2
PI424023	KOR	38.05	127.26	1	Green2
PI424026	KOR	38.05	127.26	1	Green2
PI424029	KOR	38.07	127.3	1	Green2
PI424030	KOR	37.8236122	127.5141678	1	Green2
PI424032	KOR	37.898	126.977	1	Green2
PI424033	KOR	37.899	126.977	1	Green2
PI424035	KOR	37.899	126.977	1	Green2
PI424036	KOR	37.7499962	127.0833321	1	Green2
PI424037	KOR	37.899	126.977	1	Green2
PI424040	KOR	37.4865	127.654	1	Green2
PI424041	KOR	37.52	127.44	1	Green2
PI424042	KOR	37.5436115	127.3275032	1	Green2
PI424044	KOR	37.55	127.255	1	Green2
PI424045	KOR	37.55	127.255	1	Green2
PI424047	KOR	37.612506	127.2141685	1	Green2
PI424048	KOR	37.612506	127.2141685	1	Green2
PI424049	KOR	37.65	127.19	1	Green2
PI424050	KOR	37.6366673	127.2141685	1	Green2
PI424052	KOR	37.6366673	127.2141685	1	Green2
PI424053	KOR	37.612506	127.2141685	1	Green2
PI424055	KOR	37.65	127.188	1	Green2
PI424056	KOR	38.12868	127.348	1	Green2
PI424057	KOR	38.138	127.3	1	Green2
PI424058	KOR	38.18	127.355	1	Green2
PI424060	KOR	38.15825	127.414767	1	Green2
PI424062	KOR	37.94	127.748	1	Green2
PI424063	KOR	38.15825	127.414767	1	Green2
PI424064	KOR	38.082397	128.052565	1	Green2
PI424065	KOR	38.082397	128.052565	1	Green2
PI424066	KOR	38.12	128.22	1	Green2
PI424067	KOR	38.12	128.22	1	Green2
PI424068	KOR	38.0655575	128.1730652	1	Green2
PI424069	KOR	37.696952	127.888683	1	Green2
PI424071	KOR	37.643	127.8	1	Green2
PI424073	KOR	37.493	128.023	1	Green2
PI424074	KOR	37.481	128.033	1	Green2
PI424077	KOR	37.5013	128.464	1	Green2
PI424079	KOR	37.49	128.872	1	Green2
PI424082	KOR	37.26	128.42	1	Green2
PI424084	KOR	37.177	128.3903099	1	Green2
PI424086	KOR	37.17	128.27	1	Green2
PI424087	KOR	37.133333	128.216667	1	Green2
PI424088	KOR	37.133333	128.216667	1	Green2
PI424089	KOR	36.934	128.181	1	Green2
PI424090	KOR	37.133333	128.216667	1	Green2
PI424093	KOR	36.985	128.362778	1	Green2
PI424095	KOR	36.2285	127.9105	1	Green2
PI424096	KOR	36.365	127.187	1	Green2
PI424097	KOR	36.11681	128.004029	1	Green2
PI424098	KOR	36.18128	128.1245	1	Green2
PI424101	KOR	36.3385	128.1305	1	Green2
PI424104	KOR	36.664	128.12	1	Green2
PI424105	KOR	36.586148	128.186797	1	Green2
PI424108	KOR	36.685	127.7	1	Green2
PI424110	KOR	35.77176	128.810085	1	Green2
PI424111	KOR	36.53	129.047	1	Green2
PI424112	KOR	36.416666	129.0833282	1	Green2
PI424113	KOR	36.405	129.172	1	Green2
PI424117	KOR	35.917	128.999	1	Green2
PI424118	KOR	35.833334	129.2499924	1	Green2
PI424119	KOR	35.990911	128.825511	1	Green2
PI424120	KOR	35.71	129.21	1	Green2
PI424121	KOR	34.9727745	128.3236237	1	Green2
PI424122	KOR	34.969722	128.349722	2	Red
PI424125	KOR	35.4894	126.9017	1	Green2
PI424126	KOR	35.4894	126.9017	1	Green2
PI424129	KOR	35.4894	126.9017	1	Green2
PI424130	KOR	35.4894	126.9017	1	Green2
PI447004	CHN	42.4977549	126.8299142	1	Green2
PI458535	CHN	48.2666683	126.6000023	3	Blue
PI458536	CHN	46.8641509	126.8548431	1	Green2
PI464867	CHN	50.2128163	126.8155901	3	Blue
PI464926	CHN	42.7228358	124.3313446	3	Blue
PI464928	CHN	41.7122899	124.9085886	3	Blue
PI468916	CHN	41.2013855	122.3415871	1	Green2
PI479767	CHN	48.4760799	127.9719961	1	Green2
PI483461	CHN	41.5352589	117.5571441	1	Green2
PI483463	CHN	38.7843764	113.4195597	1	Green2
PI483465	CHN	34.8806704	110.0100476	1	Green2
PI483466	CHN	36.2383803	116.8414652	1	Green2
PI483467	CHN	33.5090963	115.2268221	1	Green2
PI486220	JPN	35.1166668	138.9166718	2	Red
PI487428	JPN	39.7	141.2	2	Red
PI487429	JPN	35.5	139.5	2	Red
PI487430	JPN	42.6	142.1	2	Red
PI487431	JPN	31.2	130.6	2	Red
PI504286	KOR	36.810833	127.794722	1	Green2
PI504289	JPN	39.33333333	141	2	Red
PI507580	JPN	35.9999962	138.9999924	2	Red
PI507581	JPN	40.6333332	140.6000061	2	Red
PI507582	JPN	40.6836109	141.3597107	2	Red
PI507583	JPN	40.6836109	141.3597107	2	Red
PI507584	JPN	40.6836109	141.3597107	2	Red
PI507585	JPN	40.6836109	141.3597107	2	Red
PI507586	JPN	40.6836109	141.3597107	2	Red
PI507587	JPN	40.6836109	141.3597107	2	Red
PI507588	JPN	40.6	141.316667	2	Red
PI507589	JPN	39.483333	141.316667	2	Red
PI507591	JPN	39.700069	140.730588	2	Red
PI507592	JPN	39.700069	140.730588	2	Red
PI507593	JPN	37.2000008	140.3166656	2	Red
PI507595	JPN	37.009721	138.650564	2	Red
PI507596	JPN	38.1833324	139.4333344	2	Red
PI507597	JPN	38.0499992	139.4166718	2	Red
PI507599	JPN	35.8578156	140.3036074	2	Red
PI507602	JPN	35.7770593	140.7415712	2	Red
PI507603	JPN	35.7770593	140.7415712	2	Red
PI507604	JPN	35.7770593	140.7415712	2	Red
PI507605	JPN	36.3666668	140.4833374	2	Red
PI507606	JPN	36.3166676	139.5833282	2	Red
PI507607	JPN	36.3166676	139.5833282	2	Red
PI507608	JPN	36.7166672	139.6833344	2	Red
PI507609	JPN	36.5499992	139.7333374	2	Red
PI507611	JPN	36.5499992	139.7333374	2	Red
PI507612	JPN	36.5499992	139.7333374	2	Red
PI507613	JPN	36.3166676	139.1833344	2	Red
PI507615	JPN	36.3999977	138.2499924	2	Red
PI507616	JPN	36.3999977	138.2499924	2	Red
PI507617	JPN	40.0605545	124.5577812	2	Red
PI507620	JPN	36.6364681	137.9590988	2	Red
PI507621	JPN	36.6000023	138.0333405	2	Red
PI507622	JPN	36.6499977	138.3166656	2	Red
PI507623	JPN	35.7263889	139.4838943	2	Red
PI507624	JPN	35.4833374	137.4999924	2	Red
PI507625	JPN	36	136.25	2	Red
PI507627	JPN	34.9354819	137.2357177	2	Red
PI507628	JPN	34.7666683	137.3833313	2	Red
PI507629	JPN	35.2999992	138.9333344	2	Red
PI507631	JPN	34.5333328	135.9499969	2	Red
PI507632	JPN	34.4999962	135.8000031	2	Red
PI507633	JPN	35.2408484	135.4577486	2	Red
PI507634	JPN	34.7999992	134.9833374	2	Red
PI507635	JPN	34.9999962	134.9999924	2	Red
PI507636	JPN	34.666666	135.1416703	2	Red
PI507637	JPN	34.666666	135.1166687	2	Red
PI507638	JPN	34.7908287	134.8500061	2	Red
PI507640	JPN	34.8166676	135.4166718	2	Red
PI507641	JPN	35.3999977	134.7666626	2	Red
PI507643	JPN	33.9833374	132.7833405	2	Red
PI507644	JPN	33.8363876	132.753067	2	Red
PI507645	JPN	34.0666676	134.4499969	2	Red
PI507646	JPN	34.4833374	133.3666687	2	Red
PI507647	JPN	34.9999962	133.9999924	2	Red
PI507649	JPN	35	133.9166718	2	Red
PI507650	JPN	35.4999962	134.2333374	2	Red
PI507651	JPN	34.166666	131.4833374	2	Red
PI507652	JPN	34.1000023	131.3999939	2	Red
PI507653	JPN	33.8666668	130.7499924	2	Red
PI507654	JPN	33.2499962	130.3000031	2	Red
PI507657	JPN	31.9499998	130.7166672	2	Red
PI507660	JPN	31.499999	130.4166718	2	Red
PI507661	JPN	31.9499998	130.7166672	2	Red
PI507662	JPN	31.333333	130.9333344	2	Red
PI507663	JPN	31.6166649	130.3999939	2	Red
PI507664	JPN	32.6671247	130.6933593	2	Red
PI507666	JPN	32.8833332	131.1000061	2	Red
PI507667	JPN	32.6671247	130.6933593	2	Red
PI507668	JPN	32.6671247	130.6933593	2	Red
PI507669	JPN	32.6671247	130.6933593	2	Red
PI507722	RUS	52.9775503	127.3620871	3	Blue
PI507728	RUS	52.9775503	127.3620871	3	Blue
PI507730	RUS	52.9775503	127.3620871	3	Blue
PI507805	RUS	44.9999962	134.9999924	1	Green2
PI507847	RUS	52.9775503	127.3620871	3	Blue
PI508060	JPN	42.583334	142.1333313	2	Red
PI508063	JPN	42.583334	142.1333313	2	Red
PI508064	JPN	42.3669254	142.4114771	2	Red
PI508067	JPN	42.3669254	142.4114771	2	Red
PI508069	JPN	42.3669254	142.4114771	2	Red
PI514674	JPN	42.7550795	142.7453613	2	Red
PI522180	CHN	48.8191949	128.4075207	3	Blue
PI522181	CHN	48.2666683	126.6000023	3	Blue
PI522184	CHN	45.7333374	127.4500008	3	Blue
PI522193	RUS	52.9775503	127.3620871	3	Blue
PI522197	RUS	44.9999962	134.9999924	3	Blue
PI522199	RUS	44.9999962	134.9999924	3	Blue
PI522201	RUS	44.9999962	134.9999924	1	Green2
PI522202	RUS	44.9999962	134.9999924	3	Blue
PI522204	RUS	44.9999962	134.9999924	1	Green2
PI522206	RUS	44.9999962	134.9999924	3	Blue
PI522210	RUS	44.9999962	134.9999924	3	Blue
PI522215	RUS	44.9999962	134.9999924	1	Green2
PI522216	RUS	44.9999962	134.9999924	1	Green2
PI522217	RUS	44.9999962	134.9999924	1	Green2
PI522218	RUS	44.9999962	134.9999924	3	Blue
PI522221	RUS	44.9999962	134.9999924	1	Green2
PI522222	RUS	44.9999962	134.9999924	3	Blue
PI522223	RUS	44.9999962	134.9999924	3	Blue
PI522226	RUS	44.9999962	134.9999924	3	Blue
PI522227	RUS	44.9999962	134.9999924	3	Blue
PI522228	RUS	44.9999962	134.9999924	3	Blue
PI522229	RUS	44.9999962	134.9999924	1	Green2
PI522232	RUS	44.9999962	134.9999924	3	Blue
PI522234	RUS	44.9999962	134.9999924	3	Blue
PI532449	CHN	44	125	1	Green2
PI532450	CHN	42	126	1	Green2
PI532451	CHN	41	126	1	Green2
PI549032	CHN	40.5476498	124.0656356	1	Green2
PI549033	CHN	40.5476498	124.0656356	3	Blue
PI549034	CHN	40.5476498	124.0656356	1	Green2
PI549036	CHN	40.5476498	124.0656356	1	Green2
PI549037	CHN	40.5476498	124.0656356	1	Green2
PI549039	CHN	40.7142354	125.0417329	1	Green2
PI549046	CHN	37.5318223	107.3972706	1	Green2
PI549047	CHN	40.2215443	116.4283296	1	Green2
PI549048	CHN	40.1873243	116.1983376	1	Green2
PI562531	KOR	37.23333333	126.9333333	1	Green2
PI562532	KOR	37.23333333	126.9333333	1	Green2
PI562533	KOR	37.23333333	126.9333333	1	Green2
PI562534	KOR	37.23333333	126.9333333	1	Green2
PI562535	KOR	37.23333333	126.9333333	1	Green2
PI562536	KOR	37.23333333	126.9333333	1	Green2
PI562537	KOR	37.23333333	126.9333333	1	Green2
PI562538	KOR	37.23333333	126.9333333	1	Green2
PI562539	KOR	37.23333333	126.9333333	1	Green2
PI562540	KOR	37.23333333	126.9333333	1	Green2
PI562541	KOR	37.23333333	126.9333333	1	Green2
PI562542	KOR	37.23333333	126.9333333	1	Green2
PI562543	KOR	36.85	126.9333333	1	Green2
PI562544	KOR	36.85	126.9333333	1	Green2
PI562545	KOR	36.85	126.9333333	1	Green2
PI562546	KOR	36.85	126.9333333	1	Green2
PI562547	KOR	36.56666667	126.6833333	1	Green2
PI562548	KOR	36.56666667	126.6833333	1	Green2
PI562549	KOR	36.56666667	126.6833333	1	Green2
PI562550	KOR	36.56666667	126.6833333	1	Green2
PI562551	KOR	36.56666667	126.6833333	1	Green2
PI562552	KOR	36.56666667	126.6833333	1	Green2
PI562553	KOR	36.18333333	126.5666667	1	Green2
PI562554	KOR	36.18333333	126.5666667	1	Green2
PI562555	KOR	36.18333333	126.5666667	1	Green2
PI562556	KOR	35.81666667	127.1166667	1	Green2
PI562557	KOR	35.81666667	127.1166667	1	Green2
PI562558	KOR	35.81666667	127.1166667	1	Green2
PI562559	KOR	35.81666667	127.1166667	1	Green2
PI562561	KOR	35.81666667	127.1166667	1	Green2
PI562562	KOR	35.53333333	127.3333333	1	Green2
PI562563	KOR	35.53333333	127.3333333	1	Green2
PI562565	KOR	35.53333333	127.3333333	1	Green2
PI562566	KOR	35.53333333	127.3333333	1	Green2
PI562567	KOR	35.53333333	127.3333333	1	Green2
PI562568	KOR	35.53333333	127.3333333	1	Green2
PI567194	RUS	52.9775503	127.3620871	1	Green2
PI578336	RUS	52.9775503	127.3620871	3	Blue
PI578337	RUS	52.9775503	127.3620871	1	Green2
PI578341	RUS	48.4969043	135.1323167	3	Blue
PI578343	RUS	48.4969043	135.1323167	3	Blue
PI578345	RUS	48.4969043	135.1323167	3	Blue
PI593983	JPN	42.872776	142.440567	2	Red
