# Supplementary material for: Environmental Association Analyses Identify Candidates for Abiotic Stress Tolerance in Glycine soja, the Wild Progenitor of Cultivated Soybeans
Source: G3 (Bethesda). 2016 Jan 27;6(4):835–43. doi: 10.1534/g3.116.026914 (PMC4825654; doi:10.1534/g3.116.026914)
Supplement: Supporting Information [file supp_g3.116.026914_TableS2.txt]

Table S2: Translation table for position of the SoySNP50K SNPs on the Glyma v1 assembly and Glyma v2 assembly.
SNP_Name	Wm82Allele	AltAllele	V1Chr	V1Pos	V2Chr	V2Pos	RC
BARC_1.01_Gm01_24939_A_G	A	G	Gm01	24939	Chr01	24952	N
BARC_1.01_Gm01_25990_C_T	C	T	Gm01	25990	Chr01	26003	N
BARC_1.01_Gm01_29658_A_G	A	G	Gm01	29658	Chr01	29671	N
BARC_1.01_Gm01_30699_G_A	G	A	Gm01	30699	Chr01	30712	N
BARC_1.01_Gm01_37005_C_T	C	T	Gm01	37005	Chr01	37018	N
BARC_1.01_Gm01_38469_C_A	C	A	Gm01	38469	Chr01	38482	N
BARC_1.01_Gm01_46360_A_G	A	G	Gm01	46360	Chr01	46373	N
BARC_1.01_Gm01_49225_G_A	G	A	Gm01	49225	Chr01	49238	N
BARC_1.01_Gm01_61178_C_T	C	T	Gm01	61178	Chr01	61191	N
BARC_1.01_Gm01_81983_C_A	C	A	Gm01	81983	Chr01	81844	N
BARC_1.01_Gm01_83295_A_G	A	G	Gm01	83295	Chr01	83156	N
BARC_1.01_Gm01_90419_T_G	T	G	Gm01	90419	Chr01	90280	N
BARC_1.01_Gm01_92502_A_G	A	G	Gm01	92502	Chr01	92363	N
BARC_1.01_Gm01_96941_A_C	A	C	Gm01	96941	Chr01	96802	N
BARC_1.01_Gm01_98352_T_C	T	C	Gm01	98352	Chr01	98213	N
BARC_1.01_Gm01_125218_C_A	C	A	Gm01	125218	Chr01	125073	N
BARC_1.01_Gm01_138835_A_G	A	G	Gm01	138835	Chr01	138690	N
BARC_1.01_Gm01_148481_T_C	T	C	Gm01	148481	Chr01	148336	N
BARC_1.01_Gm01_149508_G_A	G	A	Gm01	149508	Chr01	149363	N
BARC_1.01_Gm01_166873_A_C	A	C	Gm01	166873	Chr01	166728	N
BARC_1.01_Gm01_183522_T_C	T	C	Gm01	183522	Chr01	183377	N
BARC_1.01_Gm01_185356_C_T	C	T	Gm01	185356	Chr01	185211	N
BARC_1.01_Gm01_186315_A_G	A	G	Gm01	186315	Chr01	186170	N
BARC_1.01_Gm01_225650_G_A	G	A	Gm01	225650	Chr01	225505	N
BARC_1.01_Gm01_234280_T_C	T	C	Gm01	234280	Chr01	234135	N
BARC_1.01_Gm01_237375_G_A	G	A	Gm01	237375	Chr01	237230	N
BARC_1.01_Gm01_243024_T_C	T	C	Gm01	243024	Chr01	242879	N
BARC_1.01_Gm01_244270_C_T	C	T	Gm01	244270	Chr01	244125	N
BARC_1.01_Gm01_245175_G_A	G	A	Gm01	245175	Chr01	245030	N
BARC_1.01_Gm01_257573_C_A	C	A	Gm01	257573	Chr01	257428	N
BARC_1.01_Gm01_281790_T_C	T	C	Gm01	281790	Chr01	281645	N
BARC_1.01_Gm01_283678_T_G	T	G	Gm01	283678	Chr01	283533	N
BARC_1.01_Gm01_321874_C_T	C	T	Gm01	321874	Chr01	321736	N
BARC_1.01_Gm01_334575_A_G	A	G	Gm01	334575	Chr01	334437	N
BARC_1.01_Gm01_336090_A_G	A	G	Gm01	336090	Chr01	335952	N
BARC_1.01_Gm01_367189_G_A	G	A	Gm01	367189	Chr01	367051	N
BARC_1.01_Gm01_368192_G_A	G	A	Gm01	368192	Chr01	368054	N
BARC_1.01_Gm01_377284_C_T	C	T	Gm01	377284	Chr01	377146	N
BARC_1.01_Gm01_378771_A_G	A	G	Gm01	378771	Chr01	378633	N
BARC_1.01_Gm01_382218_A_G	A	G	Gm01	382218	Chr01	382080	N
BARC_1.01_Gm01_388778_G_T	G	T	Gm01	388778	Chr01	388640	N
BARC_1.01_Gm01_402061_A_C	A	C	Gm01	402061	Chr01	401923	N
BARC_1.01_Gm01_409172_A_C	A	C	Gm01	409172	Chr01	409034	N
BARC_1.01_Gm01_423351_C_A	C	A	Gm01	423351	Chr01	423213	N
BARC_1.01_Gm01_429794_G_A	G	A	Gm01	429794	Chr01	429656	N
BARC_1.01_Gm01_432775_C_A	C	A	Gm01	432775	Chr01	432637	N
BARC_1.01_Gm01_439582_A_G	A	G	Gm01	439582	Chr01	439444	N
BARC_1.01_Gm01_452642_A_G	A	G	Gm01	452642	Chr01	452504	N
BARC_1.01_Gm01_453535_T_G	T	G	Gm01	453535	Chr01	453369	N
BARC_1.01_Gm01_458882_G_A	G	A	Gm01	458882	Chr01	458739	N
BARC_1.01_Gm01_465402_T_C	T	C	Gm01	465402	Chr01	465259	N
BARC_1.01_Gm01_469387_T_C	T	C	Gm01	469387	Chr01	469244	N
BARC_1.01_Gm01_471125_G_A	G	A	Gm01	471125	Chr01	470982	N
BARC_1.01_Gm01_472038_C_A	C	A	Gm01	472038	Chr01	471895	N
BARC_1.01_Gm01_477469_G_A	G	A	Gm01	477469	Chr01	477326	N
BARC_1.01_Gm01_488836_C_T	C	T	Gm01	488836	Chr01	488693	N
BARC_1.01_Gm01_510342_G_A	G	A	Gm01	510342	Chr01	510643	N
BARC_1.01_Gm01_512110_G_T	G	T	Gm01	512110	Chr01	512411	N
BARC_1.01_Gm01_554008_A_C	A	C	Gm01	554008	Chr01	554257	N
BARC_1.01_Gm01_565991_A_C	A	C	Gm01	565991	Chr01	566240	N
BARC_1.01_Gm01_571178_G_A	G	A	Gm01	571178	Chr01	571427	N
BARC_1.01_Gm01_580814_G_A	G	A	Gm01	580814	Chr01	581063	N
BARC_1.01_Gm01_595259_T_C	T	C	Gm01	595259	Chr01	595508	N
BARC_1.01_Gm01_599126_G_T	G	T	Gm01	599126	Chr01	599375	N
BARC_1.01_Gm01_628702_A_G	A	G	Gm01	628702	Chr01	628950	N
BARC_1.01_Gm01_683066_T_G	T	G	Gm01	683066	Chr01	683307	N
BARC_1.01_Gm01_688663_A_G	A	G	Gm01	688663	Chr01	688904	N
BARC_1.01_Gm01_700280_G_T	G	T	Gm01	700280	Chr01	700521	N
BARC_1.01_Gm01_707917_A_C	A	C	Gm01	707917	Chr01	708158	N
BARC_1.01_Gm01_755860_A_G	A	G	Gm01	755860	Chr01	756159	N
BARC_1.01_Gm01_787179_A_C	A	C	Gm01	787179	Chr01	787478	N
BARC_1.01_Gm01_790446_C_A	C	A	Gm01	790446	Chr01	790745	N
BARC_1.01_Gm01_801585_A_G	A	G	Gm01	801585	Chr01	801884	N
BARC_1.01_Gm01_807583_A_G	A	G	Gm01	807583	Chr01	807882	N
BARC_1.01_Gm01_822979_A_G	A	G	Gm01	822979	Chr01	823278	N
BARC_1.01_Gm01_832169_T_C	T	C	Gm01	832169	Chr01	832468	N
BARC_1.01_Gm01_849807_A_C	A	C	Gm01	849807	Chr01	850106	N
BARC_1.01_Gm01_861723_A_G	A	G	Gm01	861723	Chr01	862022	N
BARC_1.01_Gm01_874910_G_A	G	A	Gm01	874910	Chr01	875209	N
BARC_1.01_Gm01_901691_C_T	C	T	Gm01	901691	Chr01	901990	N
BARC_1.01_Gm01_921063_G_A	G	A	Gm01	921063	Chr01	921362	N
BARC_1.01_Gm01_925493_T_C	T	C	Gm01	925493	Chr01	925792	N
BARC_1.01_Gm01_955547_T_C	T	C	Gm01	955547	Chr01	955846	N
BARC_1.01_Gm01_960736_T_C	T	C	Gm01	960736	Chr01	961035	N
BARC_1.01_Gm01_963847_T_C	T	C	Gm01	963847	Chr01	964146	N
BARC_1.01_Gm01_973781_T_C	T	C	Gm01	973781	Chr01	974080	N
BARC_1.01_Gm01_979625_G_A	G	A	Gm01	979625	Chr01	979924	N
BARC_1.01_Gm01_1006696_C_T	C	T	Gm01	1006696	Chr01	1006995	N
BARC_1.01_Gm01_1011674_T_G	T	G	Gm01	1011674	Chr01	1011973	N
BARC_1.01_Gm01_1013695_A_G	A	G	Gm01	1013695	Chr01	1013994	N
BARC_1.01_Gm01_1028956_A_G	A	G	Gm01	1028956	Chr01	1029255	N
BARC_1.01_Gm01_1045893_G_A	G	A	Gm01	1045893	Chr01	1046193	N
BARC_1.01_Gm01_1059407_T_C	T	C	Gm01	1059407	Chr01	1059707	N
BARC_1.01_Gm01_1077129_C_T	C	T	Gm01	1077129	Chr01	1077429	N
BARC_1.01_Gm01_1101335_T_C	T	C	Gm01	1101335	Chr01	1097741	N
BARC_1.01_Gm01_1110822_C_T	C	T	Gm01	1110822	Chr01	1107228	N
BARC_1.01_Gm01_1170830_T_G	T	G	Gm01	1170830	Chr01	1167236	N
BARC_1.01_Gm01_1241762_A_C	A	C	Gm01	1241762	Chr01	1234293	N
BARC_1.01_Gm01_1244765_A_C	A	C	Gm01	1244765	Chr01	1237296	N
BARC_1.01_Gm01_1254891_A_G	A	G	Gm01	1254891	Chr01	1247422	N
BARC_1.01_Gm01_1275418_C_T	C	T	Gm01	1275418	Chr01	1270186	N
BARC_1.01_Gm01_1276375_T_C	T	C	Gm01	1276375	Chr01	1271143	N
BARC_1.01_Gm01_1279146_C_T	C	T	Gm01	1279146	Chr01	1273914	N
BARC_1.01_Gm01_1282140_C_T	C	T	Gm01	1282140	Chr01	1276908	N
BARC_1.01_Gm01_1302395_G_T	G	T	Gm01	1302395	Chr01	1297163	N
BARC_1.01_Gm01_1306252_A_G	A	G	Gm01	1306252	Chr01	1301020	N
BARC_1.01_Gm01_1307763_C_A	C	A	Gm01	1307763	Chr01	1302531	N
BARC_1.01_Gm01_1314111_A_C	A	C	Gm01	1314111	Chr01	1308879	N
BARC_1.01_Gm01_1315010_A_G	A	G	Gm01	1315010	Chr01	1309778	N
BARC_1.01_Gm01_1319954_C_T	C	T	Gm01	1319954	Chr01	1314722	N
BARC_1.01_Gm01_1340781_T_C	T	C	Gm01	1340781	Chr01	1335549	N
BARC_1.01_Gm01_1342929_T_C	T	C	Gm01	1342929	Chr01	1337697	N
BARC_1.01_Gm01_1344976_A_G	A	G	Gm01	1344976	Chr01	1339744	N
BARC_1.01_Gm01_1349592_A_G	A	G	Gm01	1349592	Chr01	1344360	N
BARC_1.01_Gm01_1355473_C_T	C	T	Gm01	1355473	Chr01	1350243	N
BARC_1.01_Gm01_1369371_C_A	C	A	Gm01	1369371	Chr01	1364141	N
BARC_1.01_Gm01_1378673_T_C	T	C	Gm01	1378673	Chr01	1373443	N
BARC_1.01_Gm01_1384724_A_C	A	C	Gm01	1384724	Chr01	1379494	N
BARC_1.01_Gm01_1389979_A_G	A	G	Gm01	1389979	Chr01	1384749	N
BARC_1.01_Gm01_1402462_T_C	T	C	Gm01	1402462	Chr01	1397232	N
BARC_1.01_Gm01_1405511_C_T	C	T	Gm01	1405511	Chr01	1400281	N
BARC_1.01_Gm01_1407841_G_A	G	A	Gm01	1407841	Chr01	1402999	N
BARC_1.01_Gm01_1422373_T_G	T	G	Gm01	1422373	Chr01	1417531	N
BARC_1.01_Gm01_1424071_A_G	A	G	Gm01	1424071	Chr01	1419229	N
BARC_1.01_Gm01_1428598_T_G	T	G	Gm01	1428598	Chr01	1423756	N
BARC_1.01_Gm01_1429712_G_A	G	A	Gm01	1429712	Chr01	1424870	N
BARC_1.01_Gm01_1479342_C_T	C	T	Gm01	1479342	Chr01	1475349	N
BARC_1.01_Gm01_1486278_A_G	A	G	Gm01	1486278	Chr01	1482285	N
BARC_1.01_Gm01_1487911_C_T	C	T	Gm01	1487911	Chr01	1483918	N
BARC_1.01_Gm01_1490705_T_C	T	C	Gm01	1490705	Chr01	1486712	N
BARC_1.01_Gm01_1494600_C_T	C	T	Gm01	1494600	Chr01	1490607	N
BARC_1.01_Gm01_1497925_A_G	A	G	Gm01	1497925	Chr01	1493932	N
BARC_1.01_Gm01_1502816_G_A	G	A	Gm01	1502816	Chr01	1498823	N
BARC_1.01_Gm01_1512759_A_G	A	G	Gm01	1512759	Chr01	1508766	N
BARC_1.01_Gm01_1517759_G_A	G	A	Gm01	1517759	Chr01	1513766	N
BARC_1.01_Gm01_1520839_A_C	A	C	Gm01	1520839	Chr01	1516846	N
BARC_1.01_Gm01_1525984_T_C	T	C	Gm01	1525984	Chr01	1521991	N
BARC_1.01_Gm01_1532784_T_C	T	C	Gm01	1532784	Chr01	1528791	N
BARC_1.01_Gm01_1535892_G_T	G	T	Gm01	1535892	Chr01	1531899	N
BARC_1.01_Gm01_1537875_A_G	A	G	Gm01	1537875	Chr01	1533882	N
BARC_1.01_Gm01_1545086_A_G	A	G	Gm01	1545086	Chr01	1541093	N
BARC_1.01_Gm01_1553914_C_T	C	T	Gm01	1553914	Chr01	1549921	N
BARC_1.01_Gm01_1557123_G_T	G	T	Gm01	1557123	Chr01	1553130	N
BARC_1.01_Gm01_1560069_T_G	T	G	Gm01	1560069	Chr01	1556076	N
BARC_1.01_Gm01_1584120_T_G	T	G	Gm01	1584120	Chr01	1580127	N
BARC_1.01_Gm01_1604217_C_T	C	T	Gm01	1604217	Chr01	1600224	N
BARC_1.01_Gm01_1612084_C_T	C	T	Gm01	1612084	Chr01	1608091	N
BARC_1.01_Gm01_1620778_A_G	A	G	Gm01	1620778	Chr01	1616784	N
BARC_1.01_Gm01_1623069_C_T	C	T	Gm01	1623069	Chr01	1619075	N
BARC_1.01_Gm01_1628135_C_T	C	T	Gm01	1628135	Chr01	1624141	N
BARC_1.01_Gm01_1641254_T_G	T	G	Gm01	1641254	Chr01	1641539	N
BARC_1.01_Gm01_1653315_T_C	T	C	Gm01	1653315	Chr01	1653600	N
BARC_1.01_Gm01_1674562_T_C	T	C	Gm01	1674562	Chr01	1675532	N
BARC_1.01_Gm01_1695799_C_T	C	T	Gm01	1695799	Chr01	1696769	N
BARC_1.01_Gm01_1708599_G_A	G	A	Gm01	1708599	Chr01	1709569	N
BARC_1.01_Gm01_1714635_G_T	G	T	Gm01	1714635	Chr01	1715605	N
BARC_1.01_Gm01_1721205_G_A	G	A	Gm01	1721205	Chr01	1722193	N
BARC_1.01_Gm01_1744951_C_A	C	A	Gm01	1744951	Chr01	1745945	N
BARC_1.01_Gm01_1747339_A_C	A	C	Gm01	1747339	Chr01	1748333	N
BARC_1.01_Gm01_1755954_T_C	T	C	Gm01	1755954	Chr01	1756948	N
BARC_1.01_Gm01_1764786_T_C	T	C	Gm01	1764786	Chr01	1765780	N
BARC_1.01_Gm01_1785653_C_T	C	T	Gm01	1785653	Chr01	1786647	N
BARC_1.01_Gm01_1795962_A_G	A	G	Gm01	1795962	Chr01	1796956	N
BARC_1.01_Gm01_1803469_G_T	G	T	Gm01	1803469	Chr01	1804463	N
BARC_1.01_Gm01_1866404_T_C	T	C	Gm01	1866404	Chr01	1866808	N
BARC_1.01_Gm01_1878290_A_G	A	G	Gm01	1878290	Chr01	1878694	N
BARC_1.01_Gm01_1881050_G_A	G	A	Gm01	1881050	Chr01	1881454	N
BARC_1.01_Gm01_1887205_G_A	G	A	Gm01	1887205	Chr01	1887609	N
BARC_1.01_Gm01_1888970_T_G	T	G	Gm01	1888970	Chr01	1889374	N
BARC_1.01_Gm01_1902269_T_C	T	C	Gm01	1902269	Chr01	1902673	N
BARC_1.01_Gm01_1904964_T_G	T	G	Gm01	1904964	Chr01	1905368	N
BARC_1.01_Gm01_1927246_T_G	T	G	Gm01	1927246	Chr01	1927650	N
BARC_1.01_Gm01_1936523_T_C	T	C	Gm01	1936523	Chr01	1936927	N
BARC_1.01_Gm01_1962285_C_T	C	T	Gm01	1962285	Chr01	1963854	N
BARC_1.01_Gm01_1974911_A_G	A	G	Gm01	1974911	Chr01	1976480	N
BARC_1.01_Gm01_1989118_C_T	C	T	Gm01	1989118	Chr01	1990687	N
BARC_1.01_Gm01_2009015_G_T	G	T	Gm01	2009015	Chr01	2010584	N
BARC_1.01_Gm01_2036901_T_C	T	C	Gm01	2036901	Chr01	2038467	N
BARC_1.01_Gm01_2038420_T_G	T	G	Gm01	2038420	Chr01	2039986	N
BARC_1.01_Gm01_2040590_A_G	A	G	Gm01	2040590	Chr01	2042156	N
BARC_1.01_Gm01_2043787_C_T	C	T	Gm01	2043787	Chr01	2045353	N
BARC_1.01_Gm01_2044842_A_C	A	C	Gm01	2044842	Chr01	2046408	N
BARC_1.01_Gm01_2045933_A_G	A	G	Gm01	2045933	Chr01	2047499	N
BARC_1.01_Gm01_2057631_A_C	A	C	Gm01	2057631	Chr01	2059401	N
BARC_1.01_Gm01_2063290_T_C	T	C	Gm01	2063290	Chr01	2065014	N
BARC_1.01_Gm01_2099803_A_G	A	G	Gm01	2099803	Chr01	2102513	N
BARC_1.01_Gm01_2124091_C_T	C	T	Gm01	2124091	Chr01	2126801	N
BARC_1.01_Gm01_2133909_T_C	T	C	Gm01	2133909	Chr01	2136619	N
BARC_1.01_Gm01_2177956_T_C	T	C	Gm01	2177956	Chr01	2183554	N
BARC_1.01_Gm01_2182016_A_G	A	G	Gm01	2182016	Chr01	2187616	N
BARC_1.01_Gm01_2188771_C_T	C	T	Gm01	2188771	Chr01	2194371	N
BARC_1.01_Gm01_2189703_C_T	C	T	Gm01	2189703	Chr01	2195303	N
BARC_1.01_Gm01_2199809_C_T	C	T	Gm01	2199809	Chr01	2205418	N
BARC_1.01_Gm01_2205606_C_A	C	A	Gm01	2205606	Chr01	2211215	N
BARC_1.01_Gm01_2212455_A_G	A	G	Gm01	2212455	Chr01	2218064	N
BARC_1.01_Gm01_2218584_C_T	C	T	Gm01	2218584	Chr01	2223451	N
BARC_1.01_Gm01_2223826_T_C	T	C	Gm01	2223826	Chr01	2230781	N
BARC_1.01_Gm01_2228552_G_A	G	A	Gm01	2228552	Chr01	2235507	N
BARC_1.01_Gm01_2239666_A_G	A	G	Gm01	2239666	Chr01	2246694	N
BARC_1.01_Gm01_2264264_A_C	A	C	Gm01	2264264	Chr01	2271329	N
BARC_1.01_Gm01_2267573_T_C	T	C	Gm01	2267573	Chr01	2274638	N
BARC_1.01_Gm01_2268894_C_T	C	T	Gm01	2268894	Chr01	2275959	N
BARC_1.01_Gm01_2272763_G_A	G	A	Gm01	2272763	Chr01	2279828	N
BARC_1.01_Gm01_2277634_C_A	C	A	Gm01	2277634	Chr01	2284699	N
BARC_1.01_Gm01_2280873_G_T	G	T	Gm01	2280873	Chr01	2287938	N
BARC_1.01_Gm01_2289368_A_G	A	G	Gm01	2289368	Chr01	2296433	N
BARC_1.01_Gm01_2291634_A_G	A	G	Gm01	2291634	Chr01	2298699	N
BARC_1.01_Gm01_2345074_C_T	C	T	Gm01	2345074	Chr01	2352139	N
BARC_1.01_Gm01_2348223_A_C	A	C	Gm01	2348223	Chr01	2355288	N
BARC_1.01_Gm01_2353082_T_C	T	C	Gm01	2353082	Chr01	2360147	N
BARC_1.01_Gm01_2357590_T_C	T	C	Gm01	2357590	Chr01	2364655	N
BARC_1.01_Gm01_2371054_A_G	A	G	Gm01	2371054	Chr01	2378119	N
BARC_1.01_Gm01_2374147_T_G	T	G	Gm01	2374147	Chr01	2381212	N
BARC_1.01_Gm01_2377347_T_C	T	C	Gm01	2377347	Chr01	2384412	N
BARC_1.01_Gm01_2389110_A_G	A	G	Gm01	2389110	Chr01	2396176	N
BARC_1.01_Gm01_2407005_G_A	G	A	Gm01	2407005	Chr01	2414071	N
BARC_1.01_Gm01_2414338_G_T	G	T	Gm01	2414338	Chr01	2421404	N
BARC_1.01_Gm01_2419868_A_G	A	G	Gm01	2419868	Chr01	2426934	N
BARC_1.01_Gm01_2424264_T_G	T	G	Gm01	2424264	Chr01	2431330	N
BARC_1.01_Gm01_2429410_A_C	A	C	Gm01	2429410	Chr01	2436476	N
BARC_1.01_Gm01_2434669_T_C	T	C	Gm01	2434669	Chr01	2441735	N
BARC_1.01_Gm01_2474733_C_T	C	T	Gm01	2474733	Chr01	2481744	N
BARC_1.01_Gm01_2482444_T_C	T	C	Gm01	2482444	Chr01	2489455	N
BARC_1.01_Gm01_2499551_T_C	T	C	Gm01	2499551	Chr01	2506568	N
BARC_1.01_Gm01_2503340_A_C	A	C	Gm01	2503340	Chr01	2510357	N
BARC_1.01_Gm01_2516113_A_G	A	G	Gm01	2516113	Chr01	2523130	N
BARC_1.01_Gm01_2518132_T_G	T	G	Gm01	2518132	Chr01	2525149	N
BARC_1.01_Gm01_2548730_T_C	T	C	Gm01	2548730	Chr01	2555747	N
BARC_1.01_Gm01_2553004_C_T	C	T	Gm01	2553004	Chr01	2560021	N
BARC_1.01_Gm01_2558959_T_G	T	G	Gm01	2558959	Chr01	2565976	N
BARC_1.01_Gm01_2573573_G_T	G	T	Gm01	2573573	Chr01	2580590	N
BARC_1.01_Gm01_2585749_A_C	A	C	Gm01	2585749	Chr01	2601764	N
BARC_1.01_Gm01_2589250_G_A	G	A	Gm01	2589250	Chr01	2605265	N
BARC_1.01_Gm01_2594163_T_G	T	G	Gm01	2594163	Chr01	2610178	N
BARC_1.01_Gm01_2595556_G_A	G	A	Gm01	2595556	Chr01	2611571	N
BARC_1.01_Gm01_2598445_A_G	A	G	Gm01	2598445	Chr01	2614460	N
BARC_1.01_Gm01_2601302_G_T	G	T	Gm01	2601302	Chr01	2617317	N
BARC_1.01_Gm01_2610177_T_C	T	C	Gm01	2610177	Chr01	2626192	N
BARC_1.01_Gm01_2619729_G_T	G	T	Gm01	2619729	Chr01	2635762	N
BARC_1.01_Gm01_2620970_T_C	T	C	Gm01	2620970	Chr01	2637003	N
BARC_1.01_Gm01_2638291_T_C	T	C	Gm01	2638291	Chr01	2654324	N
BARC_1.01_Gm01_2675653_C_T	C	T	Gm01	2675653	Chr01	2691624	N
BARC_1.01_Gm01_2689421_T_C	T	C	Gm01	2689421	Chr01	2705392	N
BARC_1.01_Gm01_2699372_C_T	C	T	Gm01	2699372	Chr01	2715338	N
BARC_1.01_Gm01_2708722_C_T	C	T	Gm01	2708722	Chr01	2724688	N
BARC_1.01_Gm01_2726443_T_C	T	C	Gm01	2726443	Chr01	2742409	N
BARC_1.01_Gm01_2737250_A_G	A	G	Gm01	2737250	Chr01	2753216	N
BARC_1.01_Gm01_2739177_G_T	G	T	Gm01	2739177	Chr01	2755143	N
BARC_1.01_Gm01_2747136_A_C	A	C	Gm01	2747136	Chr01	2763102	N
BARC_1.01_Gm01_2753052_C_T	C	T	Gm01	2753052	Chr01	2769018	N
BARC_1.01_Gm01_2762313_G_A	G	A	Gm01	2762313	Chr01	2778279	N
BARC_1.01_Gm01_2769520_G_A	G	A	Gm01	2769520	Chr01	2785486	N
BARC_1.01_Gm01_2774196_A_G	A	G	Gm01	2774196	Chr01	2790162	N
BARC_1.01_Gm01_2775786_C_T	C	T	Gm01	2775786	Chr01	2791752	N
BARC_1.01_Gm01_2780300_A_G	A	G	Gm01	2780300	Chr01	2796266	N
BARC_1.01_Gm01_2785930_G_A	G	A	Gm01	2785930	Chr01	2801896	N
BARC_1.01_Gm01_2796446_A_G	A	G	Gm01	2796446	Chr01	2812412	N
BARC_1.01_Gm01_2809603_T_G	T	G	Gm01	2809603	Chr01	2825569	N
BARC_1.01_Gm01_2813785_C_T	C	T	Gm01	2813785	Chr01	2829751	N
BARC_1.01_Gm01_2820251_G_A	G	A	Gm01	2820251	Chr01	2836217	N
BARC_1.01_Gm01_2876178_A_G	A	G	Gm01	2876178	Chr01	2892575	N
BARC_1.01_Gm01_2898622_A_G	A	G	Gm01	2898622	Chr01	2915019	N
BARC_1.01_Gm01_2928374_C_A	C	A	Gm01	2928374	Chr01	2944680	N
BARC_1.01_Gm01_3014992_C_A	C	A	Gm01	3014992	Chr01	3031424	N
BARC_1.01_Gm01_3016694_A_G	A	G	Gm01	3016694	Chr01	3033126	N
BARC_1.01_Gm01_3018176_T_C	T	C	Gm01	3018176	Chr01	3034608	N
BARC_1.01_Gm01_3021902_G_A	G	A	Gm01	3021902	Chr01	3038334	N
BARC_1.01_Gm01_3035287_T_C	T	C	Gm01	3035287	Chr01	3051719	N
BARC_1.01_Gm01_3055492_A_G	A	G	Gm01	3055492	Chr01	3071924	N
BARC_1.01_Gm01_3063603_T_G	T	G	Gm01	3063603	Chr01	3080035	N
BARC_1.01_Gm01_3083398_C_T	C	T	Gm01	3083398	Chr01	3099830	N
BARC_1.01_Gm01_3101914_T_C	T	C	Gm01	3101914	Chr01	3118346	N
BARC_1.01_Gm01_3112052_T_C	T	C	Gm01	3112052	Chr01	3128484	N
BARC_1.01_Gm01_3121012_T_G	T	G	Gm01	3121012	Chr01	3137444	N
BARC_1.01_Gm01_3145235_T_C	T	C	Gm01	3145235	Chr01	3160446	N
BARC_1.01_Gm01_3146865_A_C	A	C	Gm01	3146865	Chr01	3162076	N
BARC_1.01_Gm01_3161613_C_T	C	T	Gm01	3161613	Chr01	3176824	N
BARC_1.01_Gm01_3163236_G_A	G	A	Gm01	3163236	Chr01	3178447	N
BARC_1.01_Gm01_3221969_C_A	C	A	Gm01	3221969	Chr01	3237203	N
BARC_1.01_Gm01_3236760_T_C	T	C	Gm01	3236760	Chr01	3251994	N
BARC_1.01_Gm01_3260769_C_T	C	T	Gm01	3260769	Chr01	3276003	N
BARC_1.01_Gm01_3266074_T_C	T	C	Gm01	3266074	Chr01	3281308	N
BARC_1.01_Gm01_3268225_C_A	C	A	Gm01	3268225	Chr01	3283459	N
BARC_1.01_Gm01_3275340_T_C	T	C	Gm01	3275340	Chr01	3290574	N
BARC_1.01_Gm01_3278987_T_C	T	C	Gm01	3278987	Chr01	3294221	N
BARC_1.01_Gm01_3281127_A_G	A	G	Gm01	3281127	Chr01	3296361	N
BARC_1.01_Gm01_3285186_A_C	A	C	Gm01	3285186	Chr01	3300420	N
BARC_1.01_Gm01_3289948_G_A	G	A	Gm01	3289948	Unmapped	Unmapped	.
BARC_1.01_Gm01_3297577_C_T	C	T	Gm01	3297577	Chr01	3312803	N
BARC_1.01_Gm01_3298732_C_T	C	T	Gm01	3298732	Chr01	3313958	N
BARC_1.01_Gm01_3300360_T_C	T	C	Gm01	3300360	Chr01	3315586	N
BARC_1.01_Gm01_3305054_T_G	T	G	Gm01	3305054	Chr01	3320292	N
BARC_1.01_Gm01_3307904_A_G	A	G	Gm01	3307904	Chr01	3323142	N
BARC_1.01_Gm01_3313749_A_C	A	C	Gm01	3313749	Chr01	3328987	N
BARC_1.01_Gm01_3318347_G_A	G	A	Gm01	3318347	Chr01	3333585	N
BARC_1.01_Gm01_3321534_A_C	A	C	Gm01	3321534	Chr01	3336772	N
BARC_1.01_Gm01_3327321_A_C	A	C	Gm01	3327321	Chr01	3342559	N
BARC_1.01_Gm01_3329900_C_T	C	T	Gm01	3329900	Chr01	3345138	N
BARC_1.01_Gm01_3339814_T_C	T	C	Gm01	3339814	Chr01	3355052	N
BARC_1.01_Gm01_3354642_C_T	C	T	Gm01	3354642	Chr01	3369316	N
BARC_1.01_Gm01_3361120_G_A	G	A	Gm01	3361120	Chr01	3375794	N
BARC_1.01_Gm01_3363641_T_C	T	C	Gm01	3363641	Chr01	3378315	N
BARC_1.01_Gm01_3367768_A_C	A	C	Gm01	3367768	Chr01	3382442	N
BARC_1.01_Gm01_3372977_A_C	A	C	Gm01	3372977	Chr01	3387651	N
BARC_1.01_Gm01_3390236_T_C	T	C	Gm01	3390236	Chr01	3404910	N
BARC_1.01_Gm01_3396376_A_C	A	C	Gm01	3396376	Chr01	3411050	N
BARC_1.01_Gm01_3400641_G_A	G	A	Gm01	3400641	Chr01	3415315	N
BARC_1.01_Gm01_3412546_T_G	T	G	Gm01	3412546	Chr01	3427220	N
BARC_1.01_Gm01_3432514_C_T	C	T	Gm01	3432514	Chr01	3492114	Y
BARC_1.01_Gm01_3458582_T_C	T	C	Gm01	3458582	Chr01	3458900	N
BARC_1.01_Gm01_3461952_T_G	T	G	Gm01	3461952	Chr01	3462270	N
BARC_1.01_Gm01_3483807_C_T	C	T	Gm01	3483807	Chr01	3483188	N
BARC_1.01_Gm01_3486076_C_T	C	T	Gm01	3486076	Chr01	3485457	N
BARC_1.01_Gm01_3490224_T_C	T	C	Gm01	3490224	Chr01	3501689	N
BARC_1.01_Gm01_3494340_T_C	T	C	Gm01	3494340	Chr01	3506015	N
BARC_1.01_Gm01_3497345_C_T	C	T	Gm01	3497345	Chr01	3509020	N
BARC_1.01_Gm01_3507108_C_T	C	T	Gm01	3507108	Chr01	3518783	N
BARC_1.01_Gm01_3512849_C_T	C	T	Gm01	3512849	Chr01	3524524	N
BARC_1.01_Gm01_3519206_T_C	T	C	Gm01	3519206	Chr01	3530881	N
BARC_1.01_Gm01_3524502_G_T	G	T	Gm01	3524502	Chr01	3536177	N
BARC_1.01_Gm01_3537008_C_T	C	T	Gm01	3537008	Chr01	3548683	N
BARC_1.01_Gm01_3550562_G_A	G	A	Gm01	3550562	Chr01	3562237	N
BARC_1.01_Gm01_3555998_T_C	T	C	Gm01	3555998	Chr01	3567673	N
BARC_1.01_Gm01_3560297_T_C	T	C	Gm01	3560297	Chr01	3571972	N
BARC_1.01_Gm01_3562750_A_G	A	G	Gm01	3562750	Chr01	3574425	N
BARC_1.01_Gm01_3567424_A_G	A	G	Gm01	3567424	Chr01	3579099	N
BARC_1.01_Gm01_3569587_G_A	G	A	Gm01	3569587	Chr01	3581262	N
BARC_1.01_Gm01_3571070_T_C	T	C	Gm01	3571070	Chr01	3582745	N
BARC_1.01_Gm01_3573916_C_A	C	A	Gm01	3573916	Chr01	3585591	N
BARC_1.01_Gm01_3578137_T_G	T	G	Gm01	3578137	Chr01	3589812	N
BARC_1.01_Gm01_3580483_T_G	T	G	Gm01	3580483	Chr01	3592158	N
BARC_1.01_Gm01_3581854_G_T	G	T	Gm01	3581854	Chr01	3593529	N
BARC_1.01_Gm01_3583471_C_T	C	T	Gm01	3583471	Chr01	3595146	N
BARC_1.01_Gm01_3585713_C_A	C	A	Gm01	3585713	Chr01	3597388	N
BARC_1.01_Gm01_3592025_C_T	C	T	Gm01	3592025	Chr01	3603700	N
BARC_1.01_Gm01_3593836_T_G	T	G	Gm01	3593836	Chr01	3605511	N
BARC_1.01_Gm01_3596804_A_C	A	C	Gm01	3596804	Chr01	3608479	N
BARC_1.01_Gm01_3603784_G_A	G	A	Gm01	3603784	Chr01	3615459	N
BARC_1.01_Gm01_3610068_T_G	T	G	Gm01	3610068	Chr01	3621743	N
BARC_1.01_Gm01_3617837_C_T	C	T	Gm01	3617837	Chr01	3629512	N
BARC_1.01_Gm01_3620908_C_T	C	T	Gm01	3620908	Chr01	3632583	N
BARC_1.01_Gm01_3631728_G_T	G	T	Gm01	3631728	Chr01	3643403	N
BARC_1.01_Gm01_3638269_G_A	G	A	Gm01	3638269	Chr01	3649944	N
BARC_1.01_Gm01_3642602_A_G	A	G	Gm01	3642602	Chr01	3654277	N
BARC_1.01_Gm01_3644194_C_T	C	T	Gm01	3644194	Chr01	3655869	N
BARC_1.01_Gm01_3645914_C_T	C	T	Gm01	3645914	Chr01	3657589	N
BARC_1.01_Gm01_3664834_T_C	T	C	Gm01	3664834	Chr01	3685509	N
BARC_1.01_Gm01_3666692_A_G	A	G	Gm01	3666692	Chr01	3687367	N
BARC_1.01_Gm01_3668496_T_C	T	C	Gm01	3668496	Chr01	3689171	N
BARC_1.01_Gm01_3674029_C_A	C	A	Gm01	3674029	Chr01	3694704	N
BARC_1.01_Gm01_3677989_A_G	A	G	Gm01	3677989	Chr01	3698664	N
BARC_1.01_Gm01_3704476_C_T	C	T	Gm01	3704476	Chr01	3725151	N
BARC_1.01_Gm01_3713345_A_G	A	G	Gm01	3713345	Chr01	3734020	N
BARC_1.01_Gm01_3715007_G_A	G	A	Gm01	3715007	Chr01	3735682	N
BARC_1.01_Gm01_3716399_T_C	T	C	Gm01	3716399	Chr01	3737074	N
BARC_1.01_Gm01_3727267_A_G	A	G	Gm01	3727267	Chr01	3747980	N
BARC_1.01_Gm01_3731309_T_C	T	C	Gm01	3731309	Chr01	3752075	N
BARC_1.01_Gm01_3744200_G_T	G	T	Gm01	3744200	Chr01	3764966	N
BARC_1.01_Gm01_3745276_G_A	G	A	Gm01	3745276	Chr01	3766042	N
BARC_1.01_Gm01_3746962_G_A	G	A	Gm01	3746962	Chr01	3767728	N
BARC_1.01_Gm01_3762803_A_G	A	G	Gm01	3762803	Chr01	3783569	N
BARC_1.01_Gm01_3768106_A_G	A	G	Gm01	3768106	Chr01	3788872	N
BARC_1.01_Gm01_3770764_A_C	A	C	Gm01	3770764	Chr01	3791530	N
BARC_1.01_Gm01_3775600_C_A	C	A	Gm01	3775600	Chr01	3796366	N
BARC_1.01_Gm01_3778803_G_A	G	A	Gm01	3778803	Chr01	3799569	N
BARC_1.01_Gm01_3780479_C_T	C	T	Gm01	3780479	Chr01	3801245	N
BARC_1.01_Gm01_3782133_T_G	T	G	Gm01	3782133	Chr01	3802899	N
BARC_1.01_Gm01_3783724_T_C	T	C	Gm01	3783724	Chr01	3804490	N
BARC_1.01_Gm01_3794977_T_C	T	C	Gm01	3794977	Chr01	3815743	N
BARC_1.01_Gm01_3807804_G_A	G	A	Gm01	3807804	Chr01	3828570	N
BARC_1.01_Gm01_3809034_T_C	T	C	Gm01	3809034	Chr01	3829800	N
BARC_1.01_Gm01_3815736_A_C	A	C	Gm01	3815736	Chr01	3836502	N
BARC_1.01_Gm01_3832790_G_T	G	T	Gm01	3832790	Chr01	3853942	N
BARC_1.01_Gm01_3838841_C_A	C	A	Gm01	3838841	Chr01	3859993	N
BARC_1.01_Gm01_3840559_T_C	T	C	Gm01	3840559	Chr01	3861711	N
BARC_1.01_Gm01_3842574_T_C	T	C	Gm01	3842574	Chr01	3863726	N
BARC_1.01_Gm01_3849981_C_T	C	T	Gm01	3849981	Chr01	3871133	N
BARC_1.01_Gm01_3854003_A_G	A	G	Gm01	3854003	Chr01	3875155	N
BARC_1.01_Gm01_3892595_C_T	C	T	Gm01	3892595	Chr01	3913764	N
BARC_1.01_Gm01_3896555_A_G	A	G	Gm01	3896555	Chr01	3917724	N
BARC_1.01_Gm01_3905200_A_G	A	G	Gm01	3905200	Chr01	3926357	N
BARC_1.01_Gm01_3910902_A_G	A	G	Gm01	3910902	Chr01	3932050	N
BARC_1.01_Gm01_3916073_A_G	A	G	Gm01	3916073	Chr01	3937221	N
BARC_1.01_Gm01_3926083_T_C	T	C	Gm01	3926083	Chr01	3947231	N
BARC_1.01_Gm01_3934997_A_G	A	G	Gm01	3934997	Chr01	3956145	N
BARC_1.01_Gm01_3965066_T_C	T	C	Gm01	3965066	Chr01	3986233	N
BARC_1.01_Gm01_3973817_A_G	A	G	Gm01	3973817	Chr01	3994984	N
BARC_1.01_Gm01_3994472_G_A	G	A	Gm01	3994472	Chr01	4015639	N
BARC_1.01_Gm01_4002275_A_G	A	G	Gm01	4002275	Chr01	4023442	N
BARC_1.01_Gm01_4009261_G_A	G	A	Gm01	4009261	Chr01	4030428	N
BARC_1.01_Gm01_4013321_T_C	T	C	Gm01	4013321	Chr01	4034488	N
BARC_1.01_Gm01_4015109_A_G	A	G	Gm01	4015109	Chr01	4036276	N
BARC_1.01_Gm01_4019326_T_C	T	C	Gm01	4019326	Chr01	4040493	N
BARC_1.01_Gm01_4021131_A_G	A	G	Gm01	4021131	Chr01	4042298	N
BARC_1.01_Gm01_4040736_T_G	T	G	Gm01	4040736	Chr01	4062705	N
BARC_1.01_Gm01_4045456_G_A	G	A	Gm01	4045456	Chr01	4067425	N
BARC_1.01_Gm01_4048396_C_T	C	T	Gm01	4048396	Chr01	4070365	N
BARC_1.01_Gm01_4053080_G_A	G	A	Gm01	4053080	Chr01	4075049	N
BARC_1.01_Gm01_4056360_A_G	A	G	Gm01	4056360	Chr01	4078329	N
BARC_1.01_Gm01_4067670_C_T	C	T	Gm01	4067670	Chr01	4089639	N
BARC_1.01_Gm01_4071873_T_C	T	C	Gm01	4071873	Chr01	4093842	N
BARC_1.01_Gm01_4079992_C_T	C	T	Gm01	4079992	Chr01	4101961	N
BARC_1.01_Gm01_4083697_A_G	A	G	Gm01	4083697	Chr01	4105666	N
BARC_1.01_Gm01_4089325_T_C	T	C	Gm01	4089325	Chr01	4111294	N
BARC_1.01_Gm01_4090869_G_A	G	A	Gm01	4090869	Chr01	4112838	N
BARC_1.01_Gm01_4095760_G_T	G	T	Gm01	4095760	Chr01	4117729	N
BARC_1.01_Gm01_4107932_C_T	C	T	Gm01	4107932	Chr01	4129901	N
BARC_1.01_Gm01_4114838_T_C	T	C	Gm01	4114838	Chr01	4136807	N
BARC_1.01_Gm01_4118990_T_C	T	C	Gm01	4118990	Chr01	4140959	N
BARC_1.01_Gm01_4120447_C_T	C	T	Gm01	4120447	Chr01	4142416	N
BARC_1.01_Gm01_4142391_T_C	T	C	Gm01	4142391	Chr01	4164360	N
BARC_1.01_Gm01_4144585_A_G	A	G	Gm01	4144585	Chr01	4166554	N
BARC_1.01_Gm01_4154272_C_T	C	T	Gm01	4154272	Chr01	4176241	N
BARC_1.01_Gm01_4182822_A_C	A	C	Gm01	4182822	Chr01	4204791	N
BARC_1.01_Gm01_4186936_C_T	C	T	Gm01	4186936	Chr01	4208905	N
BARC_1.01_Gm01_4195741_C_T	C	T	Gm01	4195741	Chr01	4217710	N
BARC_1.01_Gm01_4206169_T_C	T	C	Gm01	4206169	Chr01	4228138	N
BARC_1.01_Gm01_4208616_C_T	C	T	Gm01	4208616	Chr01	4230585	N
BARC_1.01_Gm01_4213351_T_C	T	C	Gm01	4213351	Chr01	4235320	N
BARC_1.01_Gm01_4219169_T_C	T	C	Gm01	4219169	Chr01	4241138	N
BARC_1.01_Gm01_4264556_A_G	A	G	Gm01	4264556	Chr01	4286525	N
BARC_1.01_Gm01_4267470_A_G	A	G	Gm01	4267470	Chr01	4289439	N
BARC_1.01_Gm01_4276007_T_C	T	C	Gm01	4276007	Chr01	4297976	N
BARC_1.01_Gm01_4284360_A_G	A	G	Gm01	4284360	Chr01	4306329	N
BARC_1.01_Gm01_4290839_A_G	A	G	Gm01	4290839	Chr01	4312808	N
BARC_1.01_Gm01_4314337_G_A	G	A	Gm01	4314337	Chr01	4336306	N
BARC_1.01_Gm01_4318884_C_T	C	T	Gm01	4318884	Chr01	4340853	N
BARC_1.01_Gm01_4324478_T_C	T	C	Gm01	4324478	Chr01	4346447	N
BARC_1.01_Gm01_4338915_T_C	T	C	Gm01	4338915	Chr01	4360884	N
BARC_1.01_Gm01_4344574_G_A	G	A	Gm01	4344574	Chr01	4366543	N
BARC_1.01_Gm01_4352725_T_C	T	C	Gm01	4352725	Chr01	4374694	N
BARC_1.01_Gm01_4365237_T_C	T	C	Gm01	4365237	Chr01	4387206	N
BARC_1.01_Gm01_4372542_C_T	C	T	Gm01	4372542	Chr01	4394511	N
BARC_1.01_Gm01_4382931_C_T	C	T	Gm01	4382931	Chr01	4404900	N
BARC_1.01_Gm01_4386858_A_G	A	G	Gm01	4386858	Chr01	4408827	N
BARC_1.01_Gm01_4410459_G_T	G	T	Gm01	4410459	Chr01	4432428	N
BARC_1.01_Gm01_4417151_A_G	A	G	Gm01	4417151	Chr01	4439120	N
BARC_1.01_Gm01_4420826_T_C	T	C	Gm01	4420826	Chr01	4442795	N
BARC_1.01_Gm01_4437651_C_T	C	T	Gm01	4437651	Chr01	4459620	N
BARC_1.01_Gm01_4442989_C_T	C	T	Gm01	4442989	Chr01	4464958	N
BARC_1.01_Gm01_4445283_C_A	C	A	Gm01	4445283	Chr01	4467252	N
BARC_1.01_Gm01_4451210_A_G	A	G	Gm01	4451210	Chr01	4473179	N
BARC_1.01_Gm01_4458303_G_A	G	A	Gm01	4458303	Chr01	4480272	N
BARC_1.01_Gm01_4460492_G_A	G	A	Gm01	4460492	Chr01	4482461	N
BARC_1.01_Gm01_4463745_T_G	T	G	Gm01	4463745	Chr01	4485714	N
BARC_1.01_Gm01_4474392_A_G	A	G	Gm01	4474392	Chr01	4496361	N
BARC_1.01_Gm01_4488369_C_T	C	T	Gm01	4488369	Chr01	4510338	N
BARC_1.01_Gm01_4514553_C_T	C	T	Gm01	4514553	Chr01	4536567	N
BARC_1.01_Gm01_4515660_C_A	C	A	Gm01	4515660	Chr01	4537674	N
BARC_1.01_Gm01_4517478_T_C	T	C	Gm01	4517478	Chr01	4539492	N
BARC_1.01_Gm01_4518923_T_C	T	C	Gm01	4518923	Chr01	4540937	N
BARC_1.01_Gm01_4532179_C_A	C	A	Gm01	4532179	Chr01	4554193	N
BARC_1.01_Gm01_4550193_C_T	C	T	Gm01	4550193	Chr01	4572209	N
BARC_1.01_Gm01_4551811_C_T	C	T	Gm01	4551811	Chr01	4573827	N
BARC_1.01_Gm01_4554579_T_G	T	G	Gm01	4554579	Chr01	4576595	N
BARC_1.01_Gm01_4565065_G_A	G	A	Gm01	4565065	Chr01	4587081	N
BARC_1.01_Gm01_4578464_A_G	A	G	Gm01	4578464	Chr01	4600480	N
BARC_1.01_Gm01_4582570_A_C	A	C	Gm01	4582570	Chr01	4604586	N
BARC_1.01_Gm01_4595776_G_A	G	A	Gm01	4595776	Chr01	4617792	N
BARC_1.01_Gm01_4604157_C_T	C	T	Gm01	4604157	Chr01	4626173	N
BARC_1.01_Gm01_4615353_G_A	G	A	Gm01	4615353	Chr01	4637369	N
BARC_1.01_Gm01_4617466_C_T	C	T	Gm01	4617466	Chr01	4639482	N
BARC_1.01_Gm01_4628251_A_C	A	C	Gm01	4628251	Chr01	4650267	N
BARC_1.01_Gm01_4634345_A_C	A	C	Gm01	4634345	Chr01	4656361	N
BARC_1.01_Gm01_4635774_G_A	G	A	Gm01	4635774	Chr01	4657790	N
BARC_1.01_Gm01_4642545_A_G	A	G	Gm01	4642545	Chr01	4664561	N
BARC_1.01_Gm01_4654310_T_G	T	G	Gm01	4654310	Chr01	4676326	N
BARC_1.01_Gm01_4659943_C_T	C	T	Gm01	4659943	Chr01	4681959	N
BARC_1.01_Gm01_4662444_A_G	A	G	Gm01	4662444	Chr01	4684460	N
BARC_1.01_Gm01_4694538_A_G	A	G	Gm01	4694538	Chr01	4716654	N
BARC_1.01_Gm01_4720160_C_T	C	T	Gm01	4720160	Chr01	4742194	N
BARC_1.01_Gm01_4725835_C_T	C	T	Gm01	4725835	Chr01	4747869	N
BARC_1.01_Gm01_4726775_C_A	C	A	Gm01	4726775	Chr01	4748809	N
BARC_1.01_Gm01_4740115_T_C	T	C	Gm01	4740115	Chr01	4762149	N
BARC_1.01_Gm01_4751264_T_C	T	C	Gm01	4751264	Chr01	4773298	N
BARC_1.01_Gm01_4758971_G_A	G	A	Gm01	4758971	Chr01	4781005	N
BARC_1.01_Gm01_4767509_T_C	T	C	Gm01	4767509	Chr01	4789563	N
BARC_1.01_Gm01_4775969_A_G	A	G	Gm01	4775969	Chr01	4798023	N
BARC_1.01_Gm01_4777842_G_A	G	A	Gm01	4777842	Chr01	4799896	N
BARC_1.01_Gm01_4794529_G_A	G	A	Gm01	4794529	Chr01	4816583	N
BARC_1.01_Gm01_4802409_G_T	G	T	Gm01	4802409	Chr01	4824463	N
BARC_1.01_Gm01_4808173_C_T	C	T	Gm01	4808173	Chr01	4830227	N
BARC_1.01_Gm01_4829047_T_C	T	C	Gm01	4829047	Chr01	4850986	N
BARC_1.01_Gm01_4832865_T_C	T	C	Gm01	4832865	Chr01	4854804	N
BARC_1.01_Gm01_4835798_T_C	T	C	Gm01	4835798	Chr01	4857737	N
BARC_1.01_Gm01_4840458_G_T	G	T	Gm01	4840458	Chr01	4862397	N
BARC_1.01_Gm01_4841672_T_C	T	C	Gm01	4841672	Chr01	4863611	N
BARC_1.01_Gm01_4843336_G_A	G	A	Gm01	4843336	Chr01	4865275	N
BARC_1.01_Gm01_4846673_A_G	A	G	Gm01	4846673	Chr01	4868612	N
BARC_1.01_Gm01_4866304_C_T	C	T	Gm01	4866304	Chr01	4888243	N
BARC_1.01_Gm01_4871087_T_C	T	C	Gm01	4871087	Chr01	4893026	N
BARC_1.01_Gm01_4873676_C_T	C	T	Gm01	4873676	Chr01	4895615	N
BARC_1.01_Gm01_4912239_G_A	G	A	Gm01	4912239	Chr01	4934180	N
BARC_1.01_Gm01_4915247_A_G	A	G	Gm01	4915247	Chr01	4937188	N
BARC_1.01_Gm01_4926220_T_C	T	C	Gm01	4926220	Chr01	4948161	N
BARC_1.01_Gm01_4933149_T_G	T	G	Gm01	4933149	Chr01	4955131	N
BARC_1.01_Gm01_4943084_G_A	G	A	Gm01	4943084	Chr01	4965066	N
BARC_1.01_Gm01_4954587_A_G	A	G	Gm01	4954587	Chr01	4976569	N
BARC_1.01_Gm01_4956371_T_C	T	C	Gm01	4956371	Chr01	4978353	N
BARC_1.01_Gm01_4971018_A_C	A	C	Gm01	4971018	Chr01	4993000	N
BARC_1.01_Gm01_4975775_T_C	T	C	Gm01	4975775	Chr01	4997757	N
BARC_1.01_Gm01_4976859_G_A	G	A	Gm01	4976859	Chr01	4998841	N
BARC_1.01_Gm01_4985137_C_T	C	T	Gm01	4985137	Chr01	5007129	N
BARC_1.01_Gm01_4991694_C_A	C	A	Gm01	4991694	Chr01	5013686	N
BARC_1.01_Gm01_5003945_G_T	G	T	Gm01	5003945	Chr01	5025941	N
BARC_1.01_Gm01_5044640_G_A	G	A	Gm01	5044640	Chr01	5066554	N
BARC_1.01_Gm01_5077147_A_G	A	G	Gm01	5077147	Chr01	5099055	N
BARC_1.01_Gm01_5083006_C_T	C	T	Gm01	5083006	Chr01	5104914	N
BARC_1.01_Gm01_5098205_G_A	G	A	Gm01	5098205	Chr01	5120113	N
BARC_1.01_Gm01_5110019_A_C	A	C	Gm01	5110019	Chr01	5131927	N
BARC_1.01_Gm01_5111010_G_A	G	A	Gm01	5111010	Chr01	5132918	N
BARC_1.01_Gm01_5115858_A_G	A	G	Gm01	5115858	Chr01	5137766	N
BARC_1.01_Gm01_5118236_G_T	G	T	Gm01	5118236	Chr01	5140144	N
BARC_1.01_Gm01_5127125_G_A	G	A	Gm01	5127125	Chr01	5149033	N
BARC_1.01_Gm01_5144235_T_C	T	C	Gm01	5144235	Chr01	5166143	N
BARC_1.01_Gm01_5159361_A_G	A	G	Gm01	5159361	Chr01	5181297	N
BARC_1.01_Gm01_5178808_C_A	C	A	Gm01	5178808	Chr01	5200744	N
BARC_1.01_Gm01_5181999_T_C	T	C	Gm01	5181999	Chr01	5203935	N
BARC_1.01_Gm01_5184261_A_C	A	C	Gm01	5184261	Chr01	5206197	N
BARC_1.01_Gm01_5185307_T_C	T	C	Gm01	5185307	Chr01	5207243	N
BARC_1.01_Gm01_5201726_C_T	C	T	Gm01	5201726	Chr01	5215085	N
BARC_1.01_Gm01_5203753_C_T	C	T	Gm01	5203753	Chr01	5217112	N
BARC_1.01_Gm01_5206625_T_C	T	C	Gm01	5206625	Chr01	5219984	N
BARC_1.01_Gm01_5209506_A_C	A	C	Gm01	5209506	Chr01	5222865	N
BARC_1.01_Gm01_5211157_C_T	C	T	Gm01	5211157	Chr01	5224516	N
BARC_1.01_Gm01_5216774_T_C	T	C	Gm01	5216774	Chr01	5230133	N
BARC_1.01_Gm01_5231564_T_C	T	C	Gm01	5231564	Chr01	5244923	N
BARC_1.01_Gm01_5238004_A_G	A	G	Gm01	5238004	Chr01	5251363	N
BARC_1.01_Gm01_5239187_G_A	G	A	Gm01	5239187	Chr01	5252546	N
BARC_1.01_Gm01_5247920_T_C	T	C	Gm01	5247920	Chr01	5261279	N
BARC_1.01_Gm01_5252053_C_A	C	A	Gm01	5252053	Chr01	5265412	N
BARC_1.01_Gm01_5273370_C_T	C	T	Gm01	5273370	Chr01	5286729	N
BARC_1.01_Gm01_5300057_T_C	T	C	Gm01	5300057	Chr01	5313416	N
BARC_1.01_Gm01_5325304_C_T	C	T	Gm01	5325304	Chr01	5338663	N
BARC_1.01_Gm01_5420897_C_T	C	T	Gm01	5420897	Chr01	5434257	N
BARC_1.01_Gm01_5453015_T_G	T	G	Gm01	5453015	Chr01	5466375	N
BARC_1.01_Gm01_5518672_T_G	T	G	Gm01	5518672	Chr01	5532043	N
BARC_1.01_Gm01_5555585_C_T	C	T	Gm01	5555585	Chr01	5568956	N
BARC_1.01_Gm01_5598125_T_C	T	C	Gm01	5598125	Chr01	5611496	N
BARC_1.01_Gm01_5633908_A_G	A	G	Gm01	5633908	Chr01	5647261	N
BARC_1.01_Gm01_5716473_G_A	G	A	Gm01	5716473	Chr01	5729824	N
BARC_1.01_Gm01_5777303_T_C	T	C	Gm01	5777303	Chr01	5790654	N
BARC_1.01_Gm01_5888484_T_C	T	C	Gm01	5888484	Chr01	5901905	N
BARC_1.01_Gm01_5936538_C_T	C	T	Gm01	5936538	Chr01	5949964	N
BARC_1.01_Gm01_5974033_G_A	G	A	Gm01	5974033	Chr01	5987459	N
BARC_1.01_Gm01_6038998_C_T	C	T	Gm01	6038998	Chr01	6052262	N
BARC_1.01_Gm01_6092512_T_C	T	C	Gm01	6092512	Chr01	6106278	N
BARC_1.01_Gm01_6136784_A_G	A	G	Gm01	6136784	Chr01	6150550	N
BARC_1.01_Gm01_6179933_G_A	G	A	Gm01	6179933	Chr01	6193699	N
BARC_1.01_Gm01_6227621_G_A	G	A	Gm01	6227621	Chr01	6242248	N
BARC_1.01_Gm01_6271150_C_T	C	T	Gm01	6271150	Chr01	6285536	N
BARC_1.01_Gm01_6298893_C_T	C	T	Gm01	6298893	Chr01	6313220	N
BARC_1.01_Gm01_6376529_G_A	G	A	Gm01	6376529	Chr01	6389953	N
BARC_1.01_Gm01_6415043_G_T	G	T	Gm01	6415043	Chr01	6428467	N
BARC_1.01_Gm01_6498541_A_G	A	G	Gm01	6498541	Chr01	6512082	N
BARC_1.01_Gm01_6524953_C_T	C	T	Gm01	6524953	Chr01	6538586	N
BARC_1.01_Gm01_6563678_A_G	A	G	Gm01	6563678	Chr01	6577311	N
BARC_1.01_Gm01_6600601_G_A	G	A	Gm01	6600601	Chr01	6613885	N
BARC_1.01_Gm01_6623855_G_A	G	A	Gm01	6623855	Chr01	6637139	N
BARC_1.01_Gm01_6652562_A_G	A	G	Gm01	6652562	Chr01	6665846	N
BARC_1.01_Gm01_6694936_T_G	T	G	Gm01	6694936	Chr01	6708220	N
BARC_1.01_Gm01_6725300_G_A	G	A	Gm01	6725300	Chr01	6738583	N
BARC_1.01_Gm01_6754321_G_A	G	A	Gm01	6754321	Chr01	6767604	N
BARC_1.01_Gm01_6835270_G_A	G	A	Gm01	6835270	Chr01	6849198	N
BARC_1.01_Gm01_6874507_T_C	T	C	Gm01	6874507	Chr01	6888441	N
BARC_1.01_Gm01_6907127_T_G	T	G	Gm01	6907127	Chr01	6917089	N
BARC_1.01_Gm01_6984873_T_C	T	C	Gm01	6984873	Chr01	6994835	N
BARC_1.01_Gm01_7052156_A_G	A	G	Gm01	7052156	Chr01	7071117	N
BARC_1.01_Gm01_7078401_G_A	G	A	Gm01	7078401	Chr01	7097380	N
BARC_1.01_Gm01_7120392_G_A	G	A	Gm01	7120392	Chr01	7139371	N
BARC_1.01_Gm01_7148177_A_G	A	G	Gm01	7148177	Chr01	7167156	N
BARC_1.01_Gm01_7224118_G_A	G	A	Gm01	7224118	Chr01	7243107	N
BARC_1.01_Gm01_7292162_T_C	T	C	Gm01	7292162	Chr01	7320074	N
BARC_1.01_Gm01_7346410_G_A	G	A	Gm01	7346410	Chr01	7374320	N
BARC_1.01_Gm01_7368962_G_A	G	A	Gm01	7368962	Chr01	7396867	N
BARC_1.01_Gm01_7411422_T_C	T	C	Gm01	7411422	Chr01	7439327	N
BARC_1.01_Gm01_7449176_G_T	G	T	Gm01	7449176	Chr01	7477081	N
BARC_1.01_Gm01_7476077_C_T	C	T	Gm01	7476077	Chr01	7504231	N
BARC_1.01_Gm01_7507993_A_G	A	G	Gm01	7507993	Chr01	7536147	N
BARC_1.01_Gm01_7544242_A_G	A	G	Gm01	7544242	Chr01	7572396	N
BARC_1.01_Gm01_7599113_T_C	T	C	Gm01	7599113	Chr01	7627267	N
BARC_1.01_Gm01_7629800_A_G	A	G	Gm01	7629800	Chr01	7657957	N
BARC_1.01_Gm01_7659177_T_C	T	C	Gm01	7659177	Chr01	7687334	N
BARC_1.01_Gm01_7683057_G_T	G	T	Gm01	7683057	Chr01	7711214	N
BARC_1.01_Gm01_7729726_C_T	C	T	Gm01	7729726	Chr01	7758327	N
BARC_1.01_Gm01_7775299_G_A	G	A	Gm01	7775299	Chr01	7803900	N
BARC_1.01_Gm01_7817320_A_G	A	G	Gm01	7817320	Chr01	7845924	N
BARC_1.01_Gm01_7856395_A_C	A	C	Gm01	7856395	Chr01	7884999	N
BARC_1.01_Gm01_7912184_T_C	T	C	Gm01	7912184	Chr01	7949304	N
BARC_1.01_Gm01_7948420_C_T	C	T	Gm01	7948420	Chr01	7985538	N
BARC_1.01_Gm01_7992623_C_T	C	T	Gm01	7992623	Chr01	8029741	N
BARC_1.01_Gm01_8029354_G_A	G	A	Gm01	8029354	Chr01	8075001	N
BARC_1.01_Gm01_8077527_T_C	T	C	Gm01	8077527	Chr01	8123174	N
BARC_1.01_Gm01_8099855_T_C	T	C	Gm01	8099855	Chr01	8145490	N
BARC_1.01_Gm01_8151316_A_G	A	G	Gm01	8151316	Chr01	8191754	N
BARC_1.01_Gm01_8237173_A_G	A	G	Gm01	8237173	Chr01	8285638	N
BARC_1.01_Gm01_8338593_T_C	T	C	Gm01	8338593	Chr01	8387058	N
BARC_1.01_Gm01_8383833_A_G	A	G	Gm01	8383833	Chr01	8433079	N
BARC_1.01_Gm01_8484147_T_C	T	C	Gm01	8484147	Chr01	8533425	N
BARC_1.01_Gm01_8539700_A_G	A	G	Gm01	8539700	Chr01	8588978	N
BARC_1.01_Gm01_8601858_C_T	C	T	Gm01	8601858	Chr01	8648807	N
BARC_1.01_Gm01_8641430_C_T	C	T	Gm01	8641430	Chr01	8687918	N
BARC_1.01_Gm01_8674202_A_C	A	C	Gm01	8674202	Chr01	8720452	N
BARC_1.01_Gm01_8721909_C_T	C	T	Gm01	8721909	Chr01	8768272	N
BARC_1.01_Gm01_8750499_A_C	A	C	Gm01	8750499	Chr01	8797083	N
BARC_1.01_Gm01_8793306_T_C	T	C	Gm01	8793306	Chr01	8839942	N
BARC_1.01_Gm01_8822487_T_C	T	C	Gm01	8822487	Chr01	8869123	N
BARC_1.01_Gm01_8845965_T_C	T	C	Gm01	8845965	Chr01	8892601	N
BARC_1.01_Gm01_8891420_G_A	G	A	Gm01	8891420	Chr01	8937926	N
BARC_1.01_Gm01_8933345_C_T	C	T	Gm01	8933345	Chr01	8979855	N
BARC_1.01_Gm01_8964201_T_C	T	C	Gm01	8964201	Chr01	9012496	N
BARC_1.01_Gm01_9014216_T_G	T	G	Gm01	9014216	Chr01	9062511	N
BARC_1.01_Gm01_9040010_G_A	G	A	Gm01	9040010	Chr01	9088305	N
BARC_1.01_Gm01_9145300_T_C	T	C	Gm01	9145300	Chr01	9193606	N
BARC_1.01_Gm01_9170277_A_G	A	G	Gm01	9170277	Chr01	9219416	N
BARC_1.01_Gm01_9207793_T_C	T	C	Gm01	9207793	Chr01	9256932	N
BARC_1.01_Gm01_9235132_G_A	G	A	Gm01	9235132	Chr01	9284428	N
BARC_1.01_Gm01_9264606_A_G	A	G	Gm01	9264606	Chr01	9313902	N
BARC_1.01_Gm01_9305696_A_C	A	C	Gm01	9305696	Chr01	9354998	N
BARC_1.01_Gm01_9361366_T_C	T	C	Gm01	9361366	Chr01	9410680	N
BARC_1.01_Gm01_9415839_G_A	G	A	Gm01	9415839	Chr01	9465153	N
BARC_1.01_Gm01_9440429_G_A	G	A	Gm01	9440429	Chr01	9489743	N
BARC_1.01_Gm01_9483101_T_C	T	C	Gm01	9483101	Chr01	9532415	N
BARC_1.01_Gm01_9629853_T_C	T	C	Gm01	9629853	Chr01	9679501	N
BARC_1.01_Gm01_9658162_A_G	A	G	Gm01	9658162	Chr01	9707810	N
BARC_1.01_Gm01_9686863_A_G	A	G	Gm01	9686863	Chr01	9736511	N
BARC_1.01_Gm01_9714061_A_G	A	G	Gm01	9714061	Chr01	9763709	N
BARC_1.01_Gm01_9772578_C_A	C	A	Gm01	9772578	Chr01	9822309	N
BARC_1.01_Gm01_9843399_C_T	C	T	Gm01	9843399	Chr01	9893154	N
BARC_1.01_Gm01_9901272_C_T	C	T	Gm01	9901272	Chr01	9949921	N
BARC_1.01_Gm01_9928013_A_G	A	G	Gm01	9928013	Chr01	9976662	N
BARC_1.01_Gm01_9967172_G_A	G	A	Gm01	9967172	Chr01	10015821	N
BARC_1.01_Gm01_10015701_G_A	G	A	Gm01	10015701	Chr01	10064358	N
BARC_1.01_Gm01_10052330_C_T	C	T	Gm01	10052330	Chr01	10100934	N
BARC_1.01_Gm01_10074809_T_C	T	C	Gm01	10074809	Chr01	10123413	N
BARC_1.01_Gm01_10139517_G_A	G	A	Gm01	10139517	Chr01	10188121	N
BARC_1.01_Gm01_10178219_A_G	A	G	Gm01	10178219	Chr01	10226830	N
BARC_1.01_Gm01_10238435_G_T	G	T	Gm01	10238435	Chr01	10286784	N
BARC_1.01_Gm01_10274656_T_C	T	C	Gm01	10274656	Chr01	10323008	N
BARC_1.01_Gm01_10429344_T_C	T	C	Gm01	10429344	Chr01	10475713	N
BARC_1.01_Gm01_10481738_A_G	A	G	Gm01	10481738	Chr01	10528110	N
BARC_1.01_Gm01_10519570_A_G	A	G	Gm01	10519570	Chr01	10565577	N
BARC_1.01_Gm01_10596580_G_A	G	A	Gm01	10596580	Chr01	10642573	N
BARC_1.01_Gm01_10645006_C_T	C	T	Gm01	10645006	Chr01	10689836	N
BARC_1.01_Gm01_10697006_C_T	C	T	Gm01	10697006	Chr01	10741865	N
BARC_1.01_Gm01_10736884_T_C	T	C	Gm01	10736884	Chr01	10781745	N
BARC_1.01_Gm01_10768239_C_T	C	T	Gm01	10768239	Chr01	10813099	N
BARC_1.01_Gm01_10794527_T_C	T	C	Gm01	10794527	Chr01	10839867	N
BARC_1.01_Gm01_10855476_A_G	A	G	Gm01	10855476	Chr01	10895999	N
BARC_1.01_Gm01_10940759_A_G	A	G	Gm01	10940759	Chr01	10981282	N
BARC_1.01_Gm01_11047155_T_C	T	C	Gm01	11047155	Chr01	11088014	N
BARC_1.01_Gm01_11073410_A_G	A	G	Gm01	11073410	Chr01	11114270	N
BARC_1.01_Gm01_11125656_T_C	T	C	Gm01	11125656	Chr01	11166516	N
BARC_1.01_Gm01_11161689_G_A	G	A	Gm01	11161689	Chr01	11202606	N
BARC_1.01_Gm01_11238861_A_G	A	G	Gm01	11238861	Chr01	11279779	N
BARC_1.01_Gm01_11262073_C_T	C	T	Gm01	11262073	Chr01	11302991	N
BARC_1.01_Gm01_11427007_A_G	A	G	Gm01	11427007	Chr01	11463541	N
BARC_1.01_Gm01_11578448_A_G	A	G	Gm01	11578448	Chr01	11615072	N
BARC_1.01_Gm01_11681921_A_C	A	C	Gm01	11681921	Chr01	11718596	N
BARC_1.01_Gm01_11835461_T_C	T	C	Gm01	11835461	Chr01	11872068	N
BARC_1.01_Gm01_11904297_T_C	T	C	Gm01	11904297	Chr01	11941473	N
BARC_1.01_Gm01_11940697_G_T	G	T	Gm01	11940697	Chr01	11988400	N
BARC_1.01_Gm01_12231584_G_A	G	A	Gm01	12231584	Chr01	12260888	N
BARC_1.01_Gm01_12350055_T_C	T	C	Gm01	12350055	Chr01	12387255	N
BARC_1.01_Gm01_12440577_A_C	A	C	Gm01	12440577	Chr01	12477207	N
BARC_1.01_Gm01_12536536_A_G	A	G	Gm01	12536536	Chr01	12571548	N
BARC_1.01_Gm01_12634188_A_C	A	C	Gm01	12634188	Chr01	12669297	N
BARC_1.01_Gm01_12807171_C_T	C	T	Gm01	12807171	Chr01	12842518	N
BARC_1.01_Gm01_12853172_C_T	C	T	Gm01	12853172	Unmapped	Unmapped	.
BARC_1.01_Gm01_12902650_G_A	G	A	Gm01	12902650	Chr01	12937837	N
BARC_1.01_Gm01_13063284_C_T	C	T	Gm01	13063284	Chr01	13099009	N
BARC_1.01_Gm01_13169179_A_C	A	C	Gm01	13169179	Chr01	13204904	N
BARC_1.01_Gm01_13222812_C_T	C	T	Gm01	13222812	Chr01	13258520	N
BARC_1.01_Gm01_13328966_G_T	G	T	Gm01	13328966	Chr01	13365532	N
BARC_1.01_Gm01_13374753_A_G	A	G	Gm01	13374753	Chr01	13411319	N
BARC_1.01_Gm01_13540421_G_A	G	A	Gm01	13540421	Chr01	13571188	N
BARC_1.01_Gm01_13782300_A_G	A	G	Gm01	13782300	Chr01	29550337	Y
BARC_1.01_Gm01_13829876_T_C	T	C	Gm01	13829876	Chr01	29502546	Y
BARC_1.01_Gm01_13861912_T_C	T	C	Gm01	13861912	Chr01	29470510	Y
BARC_1.01_Gm01_13968368_C_T	C	T	Gm01	13968368	Chr01	29141519	N
BARC_1.01_Gm01_14032461_T_C	T	C	Gm01	14032461	Chr01	29205531	N
BARC_1.01_Gm01_14065084_G_A	G	A	Gm01	14065084	Chr01	29238153	N
BARC_1.01_Gm01_14097047_T_C	T	C	Gm01	14097047	Chr01	29270116	N
BARC_1.01_Gm01_14222617_C_T	C	T	Gm01	14222617	Chr01	29852273	N
BARC_1.01_Gm01_14315930_G_A	G	A	Gm01	14315930	Chr01	29945598	N
BARC_1.01_Gm01_14437321_C_T	C	T	Gm01	14437321	Chr01	30066989	N
BARC_1.01_Gm01_14537350_C_T	C	T	Gm01	14537350	Chr01	30160150	N
BARC_1.01_Gm01_14599880_T_C	T	C	Gm01	14599880	Chr01	30222680	N
BARC_1.01_Gm01_14635839_C_A	C	A	Gm01	14635839	Chr01	30258610	N
BARC_1.01_Gm01_14660270_T_C	T	C	Gm01	14660270	Chr01	30283063	N
BARC_1.01_Gm01_14777200_A_G	A	G	Gm01	14777200	Chr01	30401332	N
BARC_1.01_Gm01_14818197_C_T	C	T	Gm01	14818197	Chr01	30442329	N
BARC_1.01_Gm01_14866332_C_A	C	A	Gm01	14866332	Chr01	30490467	N
BARC_1.01_Gm01_14889646_C_T	C	T	Gm01	14889646	Chr01	30513781	N
BARC_1.01_Gm01_14910545_C_A	C	A	Gm01	14910545	Chr01	30530043	N
BARC_1.01_Gm01_14955903_A_C	A	C	Gm01	14955903	Chr01	30575401	N
BARC_1.01_Gm01_15078013_C_T	C	T	Gm01	15078013	Chr06	25291232	Y
BARC_1.01_Gm01_15146549_G_A	G	A	Gm01	15146549	Chr06	25222695	Y
BARC_1.01_Gm01_15183525_T_C	T	C	Gm01	15183525	Chr06	25185812	Y
BARC_1.01_Gm01_15211373_T_C	T	C	Gm01	15211373	Chr06	25149809	Y
BARC_1.01_Gm01_15325163_C_A	C	A	Gm01	15325163	Chr01	30744566	N
BARC_1.01_Gm01_15346821_A_C	A	C	Gm01	15346821	Chr01	30766224	N
BARC_1.01_Gm01_15479696_A_G	A	G	Gm01	15479696	Chr01	30900581	N
BARC_1.01_Gm01_15588373_G_A	G	A	Gm01	15588373	Chr01	31005638	N
BARC_1.01_Gm01_15666499_A_G	A	G	Gm01	15666499	Chr01	31084621	N
BARC_1.01_Gm01_15737613_A_G	A	G	Gm01	15737613	Chr01	31164305	N
BARC_1.01_Gm01_15778305_G_A	G	A	Gm01	15778305	Chr01	31204997	N
BARC_1.01_Gm01_15851740_A_C	A	C	Gm01	15851740	Chr01	31278484	N
BARC_1.01_Gm01_15940461_A_C	A	C	Gm01	15940461	Chr01	31367193	N
BARC_1.01_Gm01_16051744_C_T	C	T	Gm01	16051744	Chr01	31480079	N
BARC_1.01_Gm01_16176695_A_G	A	G	Gm01	16176695	Chr01	31592999	N
BARC_1.01_Gm01_16254492_C_A	C	A	Gm01	16254492	Chr01	31670462	N
BARC_1.01_Gm01_16319888_C_T	C	T	Gm01	16319888	Chr01	31735859	N
BARC_1.01_Gm01_16388569_G_A	G	A	Gm01	16388569	Chr01	31804544	N
BARC_1.01_Gm01_16439482_T_C	T	C	Gm01	16439482	Chr01	31855504	N
BARC_1.01_Gm01_16483318_A_G	A	G	Gm01	16483318	Chr01	31899713	N
BARC_1.01_Gm01_16580419_T_G	T	G	Gm01	16580419	Chr01	14930971	Y
BARC_1.01_Gm01_16610088_T_C	T	C	Gm01	16610088	Chr01	14901290	Y
BARC_1.01_Gm01_16718422_G_T	G	T	Gm01	16718422	Chr01	14789687	Y
BARC_1.01_Gm01_16841932_G_T	G	T	Gm01	16841932	Chr01	14664794	Y
BARC_1.01_Gm01_16865054_A_G	A	G	Gm01	16865054	Chr01	14641672	Y
BARC_1.01_Gm01_16907323_C_T	C	T	Gm01	16907323	Chr01	14599403	Y
BARC_1.01_Gm01_16992535_C_T	C	T	Gm01	16992535	Chr01	14522196	Y
BARC_1.01_Gm01_17023882_A_G	A	G	Gm01	17023882	Chr01	14490849	Y
BARC_1.01_Gm01_17053851_C_T	C	T	Gm01	17053851	Chr01	14460880	Y
BARC_1.01_Gm01_17107491_C_T	C	T	Gm01	17107491	Chr01	14407342	Y
BARC_1.01_Gm01_17130039_A_G	A	G	Gm01	17130039	Chr01	14381794	Y
BARC_1.01_Gm01_17280704_C_A	C	A	Gm01	17280704	Chr01	14237127	Y
BARC_1.01_Gm01_17323929_C_T	C	T	Gm01	17323929	Chr01	14193902	Y
BARC_1.01_Gm01_17379113_G_A	G	A	Gm01	17379113	Chr01	14138718	Y
BARC_1.01_Gm01_17412745_T_C	T	C	Gm01	17412745	Chr01	14105096	Y
BARC_1.01_Gm01_17471915_G_T	G	T	Gm01	17471915	Chr01	14045236	Y
BARC_1.01_Gm01_17646229_A_G	A	G	Gm01	17646229	Chr01	13866712	Y
BARC_1.01_Gm01_17730640_A_C	A	C	Gm01	17730640	Chr01	13781899	Y
BARC_1.01_Gm01_17892281_A_G	A	G	Gm01	17892281	Chr01	16399222	N
BARC_1.01_Gm01_18077294_C_T	C	T	Gm01	18077294	Chr01	16593834	N
BARC_1.01_Gm01_18201508_T_C	T	C	Gm01	18201508	Chr01	16718030	N
BARC_1.01_Gm01_18315073_T_C	T	C	Gm01	18315073	Chr01	16831594	N
BARC_1.01_Gm01_18346739_C_T	C	T	Gm01	18346739	Chr01	16863260	N
BARC_1.01_Gm01_18372588_T_C	T	C	Gm01	18372588	Chr01	16889109	N
BARC_1.01_Gm01_18424210_C_T	C	T	Gm01	18424210	Chr01	16940732	N
BARC_1.01_Gm01_18474039_G_T	G	T	Gm01	18474039	Chr01	16990519	N
BARC_1.01_Gm01_18519371_A_G	A	G	Gm01	18519371	Chr01	17035851	N
BARC_1.01_Gm01_18553107_G_A	G	A	Gm01	18553107	Chr01	17069587	N
BARC_1.01_Gm01_18697162_G_A	G	A	Gm01	18697162	Chr01	17214250	N
BARC_1.01_Gm01_18822456_C_T	C	T	Gm01	18822456	Chr01	17344061	N
BARC_1.01_Gm01_18915610_T_C	T	C	Gm01	18915610	Chr01	17436477	N
BARC_1.01_Gm01_18974543_C_T	C	T	Gm01	18974543	Chr01	17495414	N
BARC_1.01_Gm01_18998213_A_G	A	G	Gm01	18998213	Chr01	17519084	N
BARC_1.01_Gm01_19121768_A_G	A	G	Gm01	19121768	Chr01	17642372	N
BARC_1.01_Gm01_19181296_T_C	T	C	Gm01	19181296	Chr01	17701901	N
BARC_1.01_Gm01_19222371_A_G	A	G	Gm01	19222371	Chr01	17744551	N
BARC_1.01_Gm01_19272266_T_G	T	G	Gm01	19272266	Chr01	17794446	N
BARC_1.01_Gm01_19378972_T_G	T	G	Gm01	19378972	Chr01	17900123	N
BARC_1.01_Gm01_19665961_G_T	G	T	Gm01	19665961	Chr01	18169687	N
BARC_1.01_Gm01_19797561_T_C	T	C	Gm01	19797561	Chr01	18301253	N
BARC_1.01_Gm01_19848591_C_T	C	T	Gm01	19848591	Chr01	18352322	N
BARC_1.01_Gm01_19895387_C_T	C	T	Gm01	19895387	Chr01	18399118	N
BARC_1.01_Gm01_19942022_G_A	G	A	Gm01	19942022	Chr01	18443259	N
BARC_1.01_Gm01_20199816_C_T	C	T	Gm01	20199816	Chr01	18701052	N
BARC_1.01_Gm01_20468974_C_T	C	T	Gm01	20468974	Chr01	18970853	N
BARC_1.01_Gm01_20498383_T_G	T	G	Gm01	20498383	Chr01	19000262	N
BARC_1.01_Gm01_20542501_C_T	C	T	Gm01	20542501	Chr01	19044380	N
BARC_1.01_Gm01_20668269_C_A	C	A	Gm01	20668269	Chr01	19170156	N
BARC_1.01_Gm01_20713958_T_G	T	G	Gm01	20713958	Chr01	19218421	N
BARC_1.01_Gm01_20797029_C_T	C	T	Gm01	20797029	Chr01	19301492	N
BARC_1.01_Gm01_20994622_C_T	C	T	Gm01	20994622	Chr01	19496521	N
BARC_1.01_Gm01_21073672_G_A	G	A	Gm01	21073672	Chr01	19575571	N
BARC_1.01_Gm01_21125014_A_C	A	C	Gm01	21125014	Chr01	19626913	N
BARC_1.01_Gm01_21208962_C_T	C	T	Gm01	21208962	Chr01	19710863	N
BARC_1.01_Gm01_21273405_A_G	A	G	Gm01	21273405	Chr01	19775307	N
BARC_1.01_Gm01_21494860_G_T	G	T	Gm01	21494860	Chr01	19997024	N
BARC_1.01_Gm01_21555837_T_G	T	G	Gm01	21555837	Chr01	20058761	N
BARC_1.01_Gm01_21804377_G_T	G	T	Gm01	21804377	Chr01	20305604	N
BARC_1.01_Gm01_21861186_T_G	T	G	Gm01	21861186	Chr01	20362413	N
BARC_1.01_Gm01_21883574_G_A	G	A	Gm01	21883574	Chr01	20384801	N
BARC_1.01_Gm01_21939103_A_G	A	G	Gm01	21939103	Chr01	20440348	N
BARC_1.01_Gm01_22006746_C_T	C	T	Gm01	22006746	Chr01	20507991	N
BARC_1.01_Gm01_22281890_A_G	A	G	Gm01	22281890	Chr01	20785378	N
BARC_1.01_Gm01_22402816_G_A	G	A	Gm01	22402816	Chr01	20892406	N
BARC_1.01_Gm01_22505746_A_G	A	G	Gm01	22505746	Chr01	20995826	N
BARC_1.01_Gm01_22786770_C_A	C	A	Gm01	22786770	Chr01	21336814	N
BARC_1.01_Gm01_22900040_A_G	A	G	Gm01	22900040	Chr01	21453879	N
BARC_1.01_Gm01_23011802_T_C	T	C	Gm01	23011802	Chr01	21565602	N
BARC_1.01_Gm01_23035063_T_C	T	C	Gm01	23035063	Chr01	21588863	N
BARC_1.01_Gm01_23167662_C_T	C	T	Gm01	23167662	Chr01	21705175	N
BARC_1.01_Gm01_23352859_A_G	A	G	Gm01	23352859	Chr01	21890418	N
BARC_1.01_Gm01_23402959_C_T	C	T	Gm01	23402959	Chr01	21940518	N
BARC_1.01_Gm01_23454354_A_G	A	G	Gm01	23454354	Chr01	21992016	N
BARC_1.01_Gm01_23506127_C_A	C	A	Gm01	23506127	Chr01	22043788	N
BARC_1.01_Gm01_23586582_C_A	C	A	Gm01	23586582	Chr01	22123142	N
BARC_1.01_Gm01_23715456_G_A	G	A	Gm01	23715456	Chr01	22251473	N
BARC_1.01_Gm01_23743830_A_C	A	C	Gm01	23743830	Chr01	22279847	N
BARC_1.01_Gm01_23802089_T_C	T	C	Gm01	23802089	Chr01	22338107	N
BARC_1.01_Gm01_23833208_G_A	G	A	Gm01	23833208	Chr01	22369413	N
BARC_1.01_Gm01_23889360_C_T	C	T	Gm01	23889360	Chr01	22425345	N
BARC_1.01_Gm01_23911633_C_T	C	T	Gm01	23911633	Chr01	22446750	N
BARC_1.01_Gm01_24066141_A_G	A	G	Gm01	24066141	Chr01	22584903	N
BARC_1.01_Gm01_24325590_T_C	T	C	Gm01	24325590	Chr01	22792138	N
BARC_1.01_Gm01_24509618_T_C	T	C	Gm01	24509618	Chr01	22962093	N
BARC_1.01_Gm01_24589097_T_C	T	C	Gm01	24589097	Chr01	23041534	N
BARC_1.01_Gm01_24694684_G_A	G	A	Gm01	24694684	Chr01	23147121	N
BARC_1.01_Gm01_24730406_C_A	C	A	Gm01	24730406	Chr01	23182843	N
BARC_1.01_Gm01_24763604_T_C	T	C	Gm01	24763604	Chr01	23216041	N
BARC_1.01_Gm01_24794211_T_C	T	C	Gm01	24794211	Chr01	23246736	N
BARC_1.01_Gm01_24939925_G_A	G	A	Gm01	24939925	Chr01	23391913	N
BARC_1.01_Gm01_25006612_A_G	A	G	Gm01	25006612	Chr01	23458600	N
BARC_1.01_Gm01_25109157_C_T	C	T	Gm01	25109157	Chr01	23561948	N
BARC_1.01_Gm01_25359763_C_T	C	T	Gm01	25359763	Chr01	23814920	N
BARC_1.01_Gm01_25449358_A_G	A	G	Gm01	25449358	Chr01	23904568	N
BARC_1.01_Gm01_25699435_T_G	T	G	Gm01	25699435	Chr01	24154959	N
BARC_1.01_Gm01_25841744_G_A	G	A	Gm01	25841744	Chr01	24297264	N
BARC_1.01_Gm01_26114693_T_C	T	C	Gm01	26114693	Chr01	24565748	N
BARC_1.01_Gm01_26159110_A_G	A	G	Gm01	26159110	Chr01	24611011	N
BARC_1.01_Gm01_26191404_A_G	A	G	Gm01	26191404	Chr01	24643305	N
BARC_1.01_Gm01_26234109_G_A	G	A	Gm01	26234109	Chr01	24685926	N
BARC_1.01_Gm01_26277298_T_C	T	C	Gm01	26277298	Chr01	24729115	N
BARC_1.01_Gm01_26319821_C_A	C	A	Gm01	26319821	Chr01	24771638	N
BARC_1.01_Gm01_26364457_C_T	C	T	Gm01	26364457	Chr01	24816261	N
BARC_1.01_Gm01_26540300_C_A	C	A	Gm01	26540300	Chr01	24992058	N
BARC_1.01_Gm01_26567804_T_C	T	C	Gm01	26567804	Chr01	25019562	N
BARC_1.01_Gm01_26616104_T_G	T	G	Gm01	26616104	Chr01	25067808	N
BARC_1.01_Gm01_26662695_G_A	G	A	Gm01	26662695	Chr01	25114399	N
BARC_1.01_Gm01_26820459_A_G	A	G	Gm01	26820459	Chr01	25280919	N
BARC_1.01_Gm01_26850909_A_G	A	G	Gm01	26850909	Chr01	25311369	N
BARC_1.01_Gm01_26898649_T_G	T	G	Gm01	26898649	Chr01	25358507	N
BARC_1.01_Gm01_26930738_T_C	T	C	Gm01	26930738	Chr01	25390596	N
BARC_1.01_Gm01_27003365_T_G	T	G	Gm01	27003365	Chr01	25465382	N
BARC_1.01_Gm01_27164384_T_G	T	G	Gm01	27164384	Chr01	25626349	N
BARC_1.01_Gm01_27212888_G_A	G	A	Gm01	27212888	Chr01	25675205	N
BARC_1.01_Gm01_27240736_C_T	C	T	Gm01	27240736	Chr01	25703053	N
BARC_1.01_Gm01_27329713_A_G	A	G	Gm01	27329713	Chr01	25794724	N
BARC_1.01_Gm01_27390314_C_T	C	T	Gm01	27390314	Chr01	25854967	N
BARC_1.01_Gm01_27463902_G_T	G	T	Gm01	27463902	Chr01	25928596	N
BARC_1.01_Gm01_27491996_C_A	C	A	Gm01	27491996	Chr01	25952266	N
BARC_1.01_Gm01_27580780_T_C	T	C	Gm01	27580780	Chr01	26041050	N
BARC_1.01_Gm01_27640696_T_C	T	C	Gm01	27640696	Chr01	26100753	N
BARC_1.01_Gm01_27713229_T_C	T	C	Gm01	27713229	Chr01	26172062	N
BARC_1.01_Gm01_27745720_C_T	C	T	Gm01	27745720	Chr01	26204557	N
BARC_1.01_Gm01_27845390_G_T	G	T	Gm01	27845390	Chr01	26305441	N
BARC_1.01_Gm01_27868970_G_A	G	A	Gm01	27868970	Chr01	26329021	N
BARC_1.01_Gm01_27926266_G_A	G	A	Gm01	27926266	Chr01	26386206	N
BARC_1.01_Gm01_28059147_T_C	T	C	Gm01	28059147	Chr01	26519161	N
BARC_1.01_Gm01_28101725_T_C	T	C	Gm01	28101725	Chr01	26561841	N
BARC_1.01_Gm01_28147874_G_T	G	T	Gm01	28147874	Chr01	26607449	N
BARC_1.01_Gm01_28179606_A_G	A	G	Gm01	28179606	Chr01	26639178	N
BARC_1.01_Gm01_28244453_A_G	A	G	Gm01	28244453	Chr01	26704049	N
BARC_1.01_Gm01_28287783_T_C	T	C	Gm01	28287783	Chr01	26747534	N
BARC_1.01_Gm01_28312993_G_A	G	A	Gm01	28312993	Chr01	26772744	N
BARC_1.01_Gm01_28364595_A_G	A	G	Gm01	28364595	Chr01	26824346	N
BARC_1.01_Gm01_28466786_A_G	A	G	Gm01	28466786	Chr01	26926537	N
BARC_1.01_Gm01_28536363_G_A	G	A	Gm01	28536363	Chr01	27006986	N
BARC_1.01_Gm01_28563541_A_G	A	G	Gm01	28563541	Chr01	27034164	N
BARC_1.01_Gm01_28628358_A_C	A	C	Gm01	28628358	Chr01	27098957	N
BARC_1.01_Gm01_28759367_G_A	G	A	Gm01	28759367	Chr01	27230466	N
BARC_1.01_Gm01_28848622_A_G	A	G	Gm01	28848622	Chr01	27319719	N
BARC_1.01_Gm01_29014653_T_C	T	C	Gm01	29014653	Chr01	27486344	N
BARC_1.01_Gm01_29091115_A_G	A	G	Gm01	29091115	Chr01	27562614	N
BARC_1.01_Gm01_29142420_G_A	G	A	Gm01	29142420	Chr01	27613955	N
BARC_1.01_Gm01_29169958_A_G	A	G	Gm01	29169958	Chr01	27641493	N
BARC_1.01_Gm01_29309543_A_G	A	G	Gm01	29309543	Chr01	27781076	N
BARC_1.01_Gm01_29429755_C_T	C	T	Gm01	29429755	Chr01	27904127	N
BARC_1.01_Gm01_29544297_A_G	A	G	Gm01	29544297	Chr01	28018669	N
BARC_1.01_Gm01_29566700_G_T	G	T	Gm01	29566700	Chr01	28041072	N
BARC_1.01_Gm01_29679260_G_A	G	A	Gm01	29679260	Chr01	28154191	N
BARC_1.01_Gm01_29731027_C_T	C	T	Gm01	29731027	Chr01	28205896	N
BARC_1.01_Gm01_29763506_C_T	C	T	Gm01	29763506	Chr01	28238375	N
BARC_1.01_Gm01_29787876_G_A	G	A	Gm01	29787876	Chr01	28262747	N
BARC_1.01_Gm01_29817264_G_A	G	A	Gm01	29817264	Chr01	28292204	N
BARC_1.01_Gm01_29851956_C_T	C	T	Gm01	29851956	Chr01	28326896	N
BARC_1.01_Gm01_29874074_A_G	A	G	Gm01	29874074	Chr01	28349014	N
BARC_1.01_Gm01_29899559_C_T	C	T	Gm01	29899559	Chr01	28374475	N
BARC_1.01_Gm01_29927319_G_A	G	A	Gm01	29927319	Chr01	28402659	N
BARC_1.01_Gm01_29952010_T_C	T	C	Gm01	29952010	Chr01	28435596	N
BARC_1.01_Gm01_29990637_T_C	T	C	Gm01	29990637	Chr01	28477581	N
BARC_1.01_Gm01_30013276_C_A	C	A	Gm01	30013276	Chr01	28500220	N
BARC_1.01_Gm01_30080907_T_C	T	C	Gm01	30080907	Chr01	28567716	N
BARC_1.01_Gm01_30101559_A_G	A	G	Gm01	30101559	Chr01	28588368	N
BARC_1.01_Gm01_30138018_T_C	T	C	Gm01	30138018	Chr01	28625066	N
BARC_1.01_Gm01_30257032_C_T	C	T	Gm01	30257032	Chr01	28741832	N
BARC_1.01_Gm01_30331952_G_A	G	A	Gm01	30331952	Chr01	28817299	N
BARC_1.01_Gm01_30355841_T_C	T	C	Gm01	30355841	Chr01	28841188	N
BARC_1.01_Gm01_30497942_T_C	T	C	Gm01	30497942	Chr01	28982389	N
BARC_1.01_Gm01_30565366_T_G	T	G	Gm01	30565366	Chr01	29051984	N
BARC_1.01_Gm01_30663279_C_T	C	T	Gm01	30663279	Chr01	31963232	N
BARC_1.01_Gm01_30688226_T_C	T	C	Gm01	30688226	Chr01	31988179	N
BARC_1.01_Gm01_30709670_A_C	A	C	Gm01	30709670	Chr01	32009623	N
BARC_1.01_Gm01_30739311_T_C	T	C	Gm01	30739311	Chr01	32039264	N
BARC_1.01_Gm01_30799581_C_T	C	T	Gm01	30799581	Chr01	32099532	N
BARC_1.01_Gm01_30843165_G_T	G	T	Gm01	30843165	Chr01	32139114	N
BARC_1.01_Gm01_30886653_C_T	C	T	Gm01	30886653	Chr01	32182609	N
BARC_1.01_Gm01_30958450_T_G	T	G	Gm01	30958450	Chr01	32253597	N
BARC_1.01_Gm01_31013448_G_A	G	A	Gm01	31013448	Chr01	32308595	N
BARC_1.01_Gm01_31063184_G_A	G	A	Gm01	31063184	Chr01	32357994	N
BARC_1.01_Gm01_31177840_G_T	G	T	Gm01	31177840	Chr01	32474967	N
BARC_1.01_Gm01_31202345_C_T	C	T	Gm01	31202345	Chr01	32499473	N
BARC_1.01_Gm01_31260313_A_G	A	G	Gm01	31260313	Chr01	32557459	N
BARC_1.01_Gm01_31392958_A_G	A	G	Gm01	31392958	Chr01	32689784	N
BARC_1.01_Gm01_31426148_T_C	T	C	Gm01	31426148	Chr01	32722974	N
BARC_1.01_Gm01_31447240_A_G	A	G	Gm01	31447240	Chr01	32744066	N
BARC_1.01_Gm01_31506268_T_C	T	C	Gm01	31506268	Chr01	32803083	N
BARC_1.01_Gm01_31610841_A_G	A	G	Gm01	31610841	Chr01	32907963	N
BARC_1.01_Gm01_31770743_C_T	C	T	Gm01	31770743	Chr01	33067880	N
BARC_1.01_Gm01_31859424_G_A	G	A	Gm01	31859424	Chr01	33156545	N
BARC_1.01_Gm01_31906055_A_G	A	G	Gm01	31906055	Chr01	33203133	N
BARC_1.01_Gm01_31956977_A_C	A	C	Gm01	31956977	Chr01	33254055	N
BARC_1.01_Gm01_32003596_A_C	A	C	Gm01	32003596	Chr01	33299981	N
BARC_1.01_Gm01_32070134_C_T	C	T	Gm01	32070134	Chr01	33366518	N
BARC_1.01_Gm01_32144754_T_C	T	C	Gm01	32144754	Chr01	33441397	N
BARC_1.01_Gm01_32203361_A_C	A	C	Gm01	32203361	Chr01	33501463	N
BARC_1.01_Gm01_32259879_A_G	A	G	Gm01	32259879	Chr01	33557981	N
BARC_1.01_Gm01_32331261_T_C	T	C	Gm01	32331261	Chr01	33629363	N
BARC_1.01_Gm01_32354171_C_A	C	A	Gm01	32354171	Chr01	33652273	N
BARC_1.01_Gm01_32448938_G_A	G	A	Gm01	32448938	Chr01	33747039	N
BARC_1.01_Gm01_32493455_G_A	G	A	Gm01	32493455	Chr01	33791555	N
BARC_1.01_Gm01_32543389_C_T	C	T	Gm01	32543389	Chr01	33840560	N
BARC_1.01_Gm01_32564014_C_T	C	T	Gm01	32564014	Chr01	33861185	N
BARC_1.01_Gm01_32591795_G_A	G	A	Gm01	32591795	Chr01	33888966	N
BARC_1.01_Gm01_32683433_G_A	G	A	Gm01	32683433	Chr01	33980947	N
BARC_1.01_Gm01_32717386_A_C	A	C	Gm01	32717386	Chr01	34014900	N
BARC_1.01_Gm01_32752956_C_T	C	T	Gm01	32752956	Chr01	34050470	N
BARC_1.01_Gm01_32804455_C_T	C	T	Gm01	32804455	Chr01	34101830	N
BARC_1.01_Gm01_32846138_A_G	A	G	Gm01	32846138	Chr01	34143512	N
BARC_1.01_Gm01_32873097_T_C	T	C	Gm01	32873097	Chr01	34170893	N
BARC_1.01_Gm01_32899706_A_G	A	G	Gm01	32899706	Chr01	34197502	N
BARC_1.01_Gm01_33025697_G_A	G	A	Gm01	33025697	Chr01	34325402	N
BARC_1.01_Gm01_33106006_G_A	G	A	Gm01	33106006	Chr01	34406159	N
BARC_1.01_Gm01_33167239_C_A	C	A	Gm01	33167239	Chr01	34467391	N
BARC_1.01_Gm01_33245645_G_A	G	A	Gm01	33245645	Chr01	34545797	N
BARC_1.01_Gm01_33287153_T_C	T	C	Gm01	33287153	Chr01	34587304	N
BARC_1.01_Gm01_33316390_C_A	C	A	Gm01	33316390	Chr01	34616571	N
BARC_1.01_Gm01_33425932_G_A	G	A	Gm01	33425932	Chr01	34788106	N
BARC_1.01_Gm01_33447172_A_C	A	C	Gm01	33447172	Chr01	34809346	N
BARC_1.01_Gm01_33531622_C_T	C	T	Gm01	33531622	Chr01	34893797	N
BARC_1.01_Gm01_33562690_A_G	A	G	Gm01	33562690	Chr01	34924874	N
BARC_1.01_Gm01_33891376_A_G	A	G	Gm01	33891376	Chr01	35249061	N
BARC_1.01_Gm01_33963764_A_G	A	G	Gm01	33963764	Chr01	35321449	N
BARC_1.01_Gm01_34016842_T_G	T	G	Gm01	34016842	Chr01	35374527	N
BARC_1.01_Gm01_34062014_G_A	G	A	Gm01	34062014	Chr01	35419697	N
BARC_1.01_Gm01_34093710_A_G	A	G	Gm01	34093710	Chr01	35451387	N
BARC_1.01_Gm01_34147853_G_A	G	A	Gm01	34147853	Chr01	35505531	N
BARC_1.01_Gm01_34300728_A_G	A	G	Gm01	34300728	Chr01	35658721	N
BARC_1.01_Gm01_34352800_T_C	T	C	Gm01	34352800	Chr01	35710797	N
BARC_1.01_Gm01_34405116_C_T	C	T	Gm01	34405116	Chr01	35777329	N
BARC_1.01_Gm01_34449047_G_A	G	A	Gm01	34449047	Chr01	35821409	N
BARC_1.01_Gm01_34475397_A_G	A	G	Gm01	34475397	Chr01	35847759	N
BARC_1.01_Gm01_34560330_T_C	T	C	Gm01	34560330	Chr01	35932877	N
BARC_1.01_Gm01_34668255_T_C	T	C	Gm01	34668255	Chr01	36041544	N
BARC_1.01_Gm01_34717620_T_C	T	C	Gm01	34717620	Chr01	36090860	N
BARC_1.01_Gm01_34740832_G_A	G	A	Gm01	34740832	Chr01	36114072	N
BARC_1.01_Gm01_34771835_C_T	C	T	Gm01	34771835	Chr01	36145075	N
BARC_1.01_Gm01_34800484_T_G	T	G	Gm01	34800484	Unmapped	Unmapped	.
BARC_1.01_Gm01_34843208_G_T	G	T	Gm01	34843208	Chr01	36215024	N
BARC_1.01_Gm01_34868510_T_C	T	C	Gm01	34868510	Chr01	36240326	N
BARC_1.01_Gm01_34902717_A_G	A	G	Gm01	34902717	Chr01	36274532	N
BARC_1.01_Gm01_34928567_T_C	T	C	Gm01	34928567	Chr01	36300382	N
BARC_1.01_Gm01_34975779_G_A	G	A	Gm01	34975779	Chr01	36347594	N
BARC_1.01_Gm01_35048367_A_G	A	G	Gm01	35048367	Chr01	36420185	N
BARC_1.01_Gm01_35080457_A_G	A	G	Gm01	35080457	Chr01	36452277	N
BARC_1.01_Gm01_35151660_A_C	A	C	Gm01	35151660	Chr01	36523544	N
BARC_1.01_Gm01_35216975_A_G	A	G	Gm01	35216975	Chr01	36583766	N
BARC_1.01_Gm01_35242436_A_G	A	G	Gm01	35242436	Chr01	36617765	N
BARC_1.01_Gm01_35308139_C_T	C	T	Gm01	35308139	Chr01	36683395	N
BARC_1.01_Gm01_35333291_G_T	G	T	Gm01	35333291	Chr01	36708547	N
BARC_1.01_Gm01_35389637_G_A	G	A	Gm01	35389637	Chr01	36764795	N
BARC_1.01_Gm01_35411559_G_A	G	A	Gm01	35411559	Chr01	36786717	N
BARC_1.01_Gm01_35448254_C_T	C	T	Gm01	35448254	Chr01	36823412	N
BARC_1.01_Gm01_35472568_C_T	C	T	Gm01	35472568	Chr01	36847726	N
BARC_1.01_Gm01_35496161_T_C	T	C	Gm01	35496161	Chr01	36871319	N
BARC_1.01_Gm01_35522185_A_C	A	C	Gm01	35522185	Chr01	36897343	N
BARC_1.01_Gm01_35587217_G_T	G	T	Gm01	35587217	Chr01	36962671	N
BARC_1.01_Gm01_35617435_C_T	C	T	Gm01	35617435	Chr01	36992932	N
BARC_1.01_Gm01_35662381_G_T	G	T	Gm01	35662381	Chr01	37037878	N
BARC_1.01_Gm01_35683957_G_A	G	A	Gm01	35683957	Chr01	37053946	N
BARC_1.01_Gm01_35705337_C_T	C	T	Gm01	35705337	Chr01	34693033	Y
BARC_1.01_Gm01_35742916_T_G	T	G	Gm01	35742916	Chr01	37109060	N
BARC_1.01_Gm01_35770451_T_C	T	C	Gm01	35770451	Chr01	37136595	N
BARC_1.01_Gm01_35791941_A_C	A	C	Gm01	35791941	Chr01	37158085	N
BARC_1.01_Gm01_35840821_A_G	A	G	Gm01	35840821	Chr01	37206666	N
BARC_1.01_Gm01_35871532_G_A	G	A	Gm01	35871532	Chr01	37237362	N
BARC_1.01_Gm01_35910954_A_C	A	C	Gm01	35910954	Chr01	37276870	N
BARC_1.01_Gm01_35950290_T_C	T	C	Gm01	35950290	Chr01	37316206	N
BARC_1.01_Gm01_35989110_T_G	T	G	Gm01	35989110	Chr01	37355026	N
BARC_1.01_Gm01_36018610_G_A	G	A	Gm01	36018610	Chr01	37384525	N
BARC_1.01_Gm01_36059989_G_A	G	A	Gm01	36059989	Chr01	37425915	N
BARC_1.01_Gm01_36086600_G_A	G	A	Gm01	36086600	Chr01	37452526	N
BARC_1.01_Gm01_36129158_A_G	A	G	Gm01	36129158	Chr01	37494944	N
BARC_1.01_Gm01_36166509_T_C	T	C	Gm01	36166509	Chr01	37532295	N
BARC_1.01_Gm01_36230803_G_A	G	A	Gm01	36230803	Chr01	37596589	N
BARC_1.01_Gm01_36262603_G_A	G	A	Gm01	36262603	Chr01	37628389	N
BARC_1.01_Gm01_36329877_T_C	T	C	Gm01	36329877	Chr01	37695663	N
BARC_1.01_Gm01_36362260_G_A	G	A	Gm01	36362260	Chr01	37728046	N
BARC_1.01_Gm01_36393636_C_T	C	T	Gm01	36393636	Chr01	37759422	N
BARC_1.01_Gm01_36516702_G_T	G	T	Gm01	36516702	Chr01	37882509	N
BARC_1.01_Gm01_36548162_G_T	G	T	Gm01	36548162	Chr01	37915052	N
BARC_1.01_Gm01_36601230_C_T	C	T	Gm01	36601230	Chr01	37967937	N
BARC_1.01_Gm01_36633845_T_C	T	C	Gm01	36633845	Chr01	38000382	N
BARC_1.01_Gm01_36661373_G_A	G	A	Gm01	36661373	Chr01	38027910	N
BARC_1.01_Gm01_36697878_G_T	G	T	Gm01	36697878	Chr01	38064415	N
BARC_1.01_Gm01_36723932_G_A	G	A	Gm01	36723932	Chr01	38090469	N
BARC_1.01_Gm01_36766685_T_C	T	C	Gm01	36766685	Chr01	38133222	N
BARC_1.01_Gm01_36798122_T_C	T	C	Gm01	36798122	Chr01	38164659	N
BARC_1.01_Gm01_36825338_A_G	A	G	Gm01	36825338	Chr01	38191875	N
BARC_1.01_Gm01_36846144_A_G	A	G	Gm01	36846144	Chr01	38212681	N
BARC_1.01_Gm01_36869091_T_G	T	G	Gm01	36869091	Chr01	38235629	N
BARC_1.01_Gm01_36953599_A_G	A	G	Gm01	36953599	Chr01	38320262	N
BARC_1.01_Gm01_36994849_A_G	A	G	Gm01	36994849	Chr01	38360550	N
BARC_1.01_Gm01_37041354_G_T	G	T	Gm01	37041354	Chr01	38407658	N
BARC_1.01_Gm01_37072432_G_A	G	A	Gm01	37072432	Chr01	38438736	N
BARC_1.01_Gm01_37095181_T_C	T	C	Gm01	37095181	Chr01	38461485	N
BARC_1.01_Gm01_37143357_G_A	G	A	Gm01	37143357	Chr01	38517922	N
BARC_1.01_Gm01_37182982_A_C	A	C	Gm01	37182982	Chr01	38557327	N
BARC_1.01_Gm01_37225822_G_A	G	A	Gm01	37225822	Chr01	38600822	N
BARC_1.01_Gm01_37267722_G_A	G	A	Gm01	37267722	Chr01	38642722	N
BARC_1.01_Gm01_37341931_G_A	G	A	Gm01	37341931	Chr01	38716957	N
BARC_1.01_Gm01_37372310_G_A	G	A	Gm01	37372310	Chr01	38747376	N
BARC_1.01_Gm01_37416263_G_A	G	A	Gm01	37416263	Chr01	38791329	N
BARC_1.01_Gm01_37462355_G_A	G	A	Gm01	37462355	Chr01	38839329	N
BARC_1.01_Gm01_37513161_G_A	G	A	Gm01	37513161	Chr01	38890432	N
BARC_1.01_Gm01_37622285_A_G	A	G	Gm01	37622285	Chr01	38991215	N
BARC_1.01_Gm01_37685842_A_C	A	C	Gm01	37685842	Chr01	39059282	N
BARC_1.01_Gm01_37712066_T_G	T	G	Gm01	37712066	Chr01	39085506	N
BARC_1.01_Gm01_37738693_T_C	T	C	Gm01	37738693	Chr01	39112133	N
BARC_1.01_Gm01_37767294_A_G	A	G	Gm01	37767294	Chr01	39140734	N
BARC_1.01_Gm01_37851938_A_G	A	G	Gm01	37851938	Chr01	39225427	N
BARC_1.01_Gm01_37884339_A_G	A	G	Gm01	37884339	Chr01	39258554	N
BARC_1.01_Gm01_37905803_T_C	T	C	Gm01	37905803	Chr01	39280018	N
BARC_1.01_Gm01_37929897_A_G	A	G	Gm01	37929897	Chr01	39309715	N
BARC_1.01_Gm01_37954328_C_T	C	T	Gm01	37954328	Chr01	39333728	N
BARC_1.01_Gm01_38001925_T_G	T	G	Gm01	38001925	Chr01	39381297	N
BARC_1.01_Gm01_38025733_C_T	C	T	Gm01	38025733	Chr01	39405104	N
BARC_1.01_Gm01_38058938_T_C	T	C	Gm01	38058938	Chr01	39438340	N
BARC_1.01_Gm01_38129902_C_A	C	A	Gm01	38129902	Chr01	39509317	N
BARC_1.01_Gm01_38267517_C_T	C	T	Gm01	38267517	Chr01	39646861	N
BARC_1.01_Gm01_38314974_G_T	G	T	Gm01	38314974	Chr01	39694318	N
BARC_1.01_Gm01_38391477_C_T	C	T	Gm01	38391477	Chr01	39770819	N
BARC_1.01_Gm01_38419548_G_A	G	A	Gm01	38419548	Chr01	39798890	N
BARC_1.01_Gm01_38442255_A_G	A	G	Gm01	38442255	Chr01	39821595	N
BARC_1.01_Gm01_38468012_T_C	T	C	Gm01	38468012	Chr01	39847351	N
BARC_1.01_Gm01_38489766_C_T	C	T	Gm01	38489766	Chr01	39874774	N
BARC_1.01_Gm01_38517819_G_A	G	A	Gm01	38517819	Chr01	39902829	N
BARC_1.01_Gm01_38561654_T_C	T	C	Gm01	38561654	Chr01	39946663	N
BARC_1.01_Gm01_38585987_A_G	A	G	Gm01	38585987	Chr01	39979488	N
BARC_1.01_Gm01_38620788_G_T	G	T	Gm01	38620788	Chr01	40014278	N
BARC_1.01_Gm01_38661096_A_G	A	G	Gm01	38661096	Chr01	40040347	N
BARC_1.01_Gm01_38693026_C_T	C	T	Gm01	38693026	Chr01	40072277	N
BARC_1.01_Gm01_38713664_C_T	C	T	Gm01	38713664	Chr01	40092915	N
BARC_1.01_Gm01_38793444_T_C	T	C	Gm01	38793444	Chr01	40173679	N
BARC_1.01_Gm01_38838186_G_A	G	A	Gm01	38838186	Chr01	40218622	N
BARC_1.01_Gm01_38881143_T_C	T	C	Gm01	38881143	Chr01	40261579	N
BARC_1.01_Gm01_38907572_T_C	T	C	Gm01	38907572	Chr01	40288008	N
BARC_1.01_Gm01_38937523_C_T	C	T	Gm01	38937523	Chr01	40317959	N
BARC_1.01_Gm01_38978813_G_A	G	A	Gm01	38978813	Chr01	40359069	N
BARC_1.01_Gm01_39003599_C_A	C	A	Gm01	39003599	Chr01	40383855	N
BARC_1.01_Gm01_39047666_G_A	G	A	Gm01	39047666	Chr01	40427922	N
BARC_1.01_Gm01_39069398_T_C	T	C	Gm01	39069398	Chr01	40449654	N
BARC_1.01_Gm01_39102434_A_G	A	G	Gm01	39102434	Chr01	40482690	N
BARC_1.01_Gm01_39176606_T_C	T	C	Gm01	39176606	Chr01	40557327	N
BARC_1.01_Gm01_39204083_A_G	A	G	Gm01	39204083	Chr01	40584802	N
BARC_1.01_Gm01_39234614_A_G	A	G	Gm01	39234614	Chr01	40615333	N
BARC_1.01_Gm01_39268278_G_A	G	A	Gm01	39268278	Chr01	40652161	N
BARC_1.01_Gm01_39291990_A_G	A	G	Gm01	39291990	Chr01	40672914	N
BARC_1.01_Gm01_39329421_A_C	A	C	Gm01	39329421	Chr01	40710407	N
BARC_1.01_Gm01_39393719_A_G	A	G	Gm01	39393719	Chr01	40775244	N
BARC_1.01_Gm01_39475473_T_G	T	G	Gm01	39475473	Chr01	40857352	N
BARC_1.01_Gm01_39503811_C_T	C	T	Gm01	39503811	Chr01	40878607	N
BARC_1.01_Gm01_39536034_G_A	G	A	Gm01	39536034	Chr01	40910831	N
BARC_1.01_Gm01_39561856_T_C	T	C	Gm01	39561856	Chr01	40936653	N
BARC_1.01_Gm01_39589738_T_C	T	C	Gm01	39589738	Chr01	40964222	N
BARC_1.01_Gm01_39646243_C_T	C	T	Gm01	39646243	Chr01	41020729	N
BARC_1.01_Gm01_39693650_G_A	G	A	Gm01	39693650	Chr01	41068135	N
BARC_1.01_Gm01_39724988_A_G	A	G	Gm01	39724988	Chr01	41099473	N
BARC_1.01_Gm01_39768296_A_G	A	G	Gm01	39768296	Chr01	41141330	N
BARC_1.01_Gm01_39803394_C_A	C	A	Gm01	39803394	Chr01	41176370	N
BARC_1.01_Gm01_39846535_C_T	C	T	Gm01	39846535	Chr01	41238290	N
BARC_1.01_Gm01_39869604_G_A	G	A	Gm01	39869604	Chr01	41261358	N
BARC_1.01_Gm01_39892023_G_A	G	A	Gm01	39892023	Chr01	41283777	N
BARC_1.01_Gm01_39939520_A_G	A	G	Gm01	39939520	Chr01	41331273	N
BARC_1.01_Gm01_39969821_T_C	T	C	Gm01	39969821	Chr01	41361574	N
BARC_1.01_Gm01_40020771_T_C	T	C	Gm01	40020771	Chr01	41412525	N
BARC_1.01_Gm01_40042848_T_C	T	C	Gm01	40042848	Chr01	41434481	N
BARC_1.01_Gm01_40072065_A_G	A	G	Gm01	40072065	Chr01	41463652	N
BARC_1.01_Gm01_40099168_A_C	A	C	Gm01	40099168	Chr01	41486260	N
BARC_1.01_Gm01_40171249_C_T	C	T	Gm01	40171249	Chr01	41562855	N
BARC_1.01_Gm01_40195425_G_T	G	T	Gm01	40195425	Chr01	41586720	N
BARC_1.01_Gm01_40228557_T_C	T	C	Gm01	40228557	Chr01	41619929	N
BARC_1.01_Gm01_40269535_A_G	A	G	Gm01	40269535	Chr01	41660907	N
BARC_1.01_Gm01_40300606_T_G	T	G	Gm01	40300606	Chr01	41691978	N
BARC_1.01_Gm01_40401744_T_G	T	G	Gm01	40401744	Chr09	20236790	Y
BARC_1.01_Gm01_40429688_T_C	T	C	Gm01	40429688	Chr09	20208846	Y
BARC_1.01_Gm01_40455897_T_C	T	C	Gm01	40455897	Chr09	20182637	Y
BARC_1.01_Gm01_40492469_G_A	G	A	Gm01	40492469	Chr09	20146065	Y
BARC_1.01_Gm01_40514384_G_T	G	T	Gm01	40514384	Chr09	20123223	Y
BARC_1.01_Gm01_40556614_T_C	T	C	Gm01	40556614	Chr09	20080995	Y
BARC_1.01_Gm01_40579014_A_G	A	G	Gm01	40579014	Chr09	20058595	Y
BARC_1.01_Gm01_40769732_A_G	A	G	Gm01	40769732	Chr09	19889976	Y
BARC_1.01_Gm01_40793702_C_T	C	T	Gm01	40793702	Chr09	19866006	Y
BARC_1.01_Gm01_40830760_C_T	C	T	Gm01	40830760	Chr09	19828948	Y
BARC_1.01_Gm01_40943450_A_G	A	G	Gm01	40943450	Chr01	41786607	N
BARC_1.01_Gm01_40985298_T_C	T	C	Gm01	40985298	Chr01	41828455	N
BARC_1.01_Gm01_41008254_C_T	C	T	Gm01	41008254	Chr01	41851411	N
BARC_1.01_Gm01_41065228_A_G	A	G	Gm01	41065228	Chr01	41908385	N
BARC_1.01_Gm01_41102488_T_C	T	C	Gm01	41102488	Chr01	41946239	N
BARC_1.01_Gm01_41125565_A_C	A	C	Gm01	41125565	Chr01	41969316	N
BARC_1.01_Gm01_41169824_T_C	T	C	Gm01	41169824	Chr01	42013575	N
BARC_1.01_Gm01_41232826_A_G	A	G	Gm01	41232826	Chr01	42067284	N
BARC_1.01_Gm01_41272161_C_T	C	T	Gm01	41272161	Chr01	42113867	N
BARC_1.01_Gm01_41311480_C_A	C	A	Gm01	41311480	Chr01	42155458	N
BARC_1.01_Gm01_41369595_A_C	A	C	Gm01	41369595	Chr01	42221834	N
BARC_1.01_Gm01_41403051_C_T	C	T	Gm01	41403051	Chr01	42255290	N
BARC_1.01_Gm01_41448356_C_T	C	T	Gm01	41448356	Chr01	42292513	N
BARC_1.01_Gm01_41471845_G_A	G	A	Gm01	41471845	Chr01	42316002	N
BARC_1.01_Gm01_41493471_T_C	T	C	Gm01	41493471	Chr01	42337744	N
BARC_1.01_Gm01_41528259_C_A	C	A	Gm01	41528259	Chr01	42372540	N
BARC_1.01_Gm01_41573401_C_T	C	T	Gm01	41573401	Chr01	42417680	N
BARC_1.01_Gm01_41604325_A_G	A	G	Gm01	41604325	Chr01	42448605	N
BARC_1.01_Gm01_41624978_G_A	G	A	Gm01	41624978	Chr01	42469258	N
BARC_1.01_Gm01_41695079_C_T	C	T	Gm01	41695079	Chr01	42539641	N
BARC_1.01_Gm01_41734929_G_A	G	A	Gm01	41734929	Chr01	42579479	N
BARC_1.01_Gm01_41770769_G_A	G	A	Gm01	41770769	Chr01	42606583	N
BARC_1.01_Gm01_41828048_A_G	A	G	Gm01	41828048	Chr01	42672105	N
BARC_1.01_Gm01_41922912_C_T	C	T	Gm01	41922912	Chr01	42759309	N
BARC_1.01_Gm01_41993098_T_C	T	C	Gm01	41993098	Chr01	42838494	N
BARC_1.01_Gm01_42080355_T_C	T	C	Gm01	42080355	Chr01	42926060	N
BARC_1.01_Gm01_42120204_A_G	A	G	Gm01	42120204	Chr01	42965909	N
BARC_1.01_Gm01_42151166_C_T	C	T	Gm01	42151166	Chr01	42996883	N
BARC_1.01_Gm01_42197808_T_G	T	G	Gm01	42197808	Chr01	43043525	N
BARC_1.01_Gm01_42227647_A_C	A	C	Gm01	42227647	Chr01	43073364	N
BARC_1.01_Gm01_42251190_A_G	A	G	Gm01	42251190	Chr01	43096907	N
BARC_1.01_Gm01_42282866_G_A	G	A	Gm01	42282866	Chr01	43128583	N
BARC_1.01_Gm01_42320965_T_C	T	C	Gm01	42320965	Chr01	43166682	N
BARC_1.01_Gm01_42348214_G_A	G	A	Gm01	42348214	Chr01	43193982	N
BARC_1.01_Gm01_42373259_G_A	G	A	Gm01	42373259	Chr01	43219027	N
BARC_1.01_Gm01_42394758_C_T	C	T	Gm01	42394758	Chr01	43240525	N
BARC_1.01_Gm01_42445255_G_A	G	A	Gm01	42445255	Chr01	43291018	N
BARC_1.01_Gm01_42468038_A_C	A	C	Gm01	42468038	Chr01	43313817	N
BARC_1.01_Gm01_42538294_C_T	C	T	Gm01	42538294	Chr01	43384073	N
BARC_1.01_Gm01_42565938_G_A	G	A	Gm01	42565938	Chr01	43411717	N
BARC_1.01_Gm01_42593071_C_T	C	T	Gm01	42593071	Chr01	43438850	N
BARC_1.01_Gm01_42624737_C_A	C	A	Gm01	42624737	Chr01	43470524	N
BARC_1.01_Gm01_42663447_C_A	C	A	Gm01	42663447	Chr01	43509234	N
BARC_1.01_Gm01_42700828_A_G	A	G	Gm01	42700828	Chr01	43546615	N
BARC_1.01_Gm01_42786718_G_T	G	T	Gm01	42786718	Chr01	43632505	N
BARC_1.01_Gm01_42848317_T_G	T	G	Gm01	42848317	Chr01	43694104	N
BARC_1.01_Gm01_42870832_G_A	G	A	Gm01	42870832	Chr01	43716619	N
BARC_1.01_Gm01_42947720_A_G	A	G	Gm01	42947720	Chr01	43812689	N
BARC_1.01_Gm01_42986108_G_T	G	T	Gm01	42986108	Chr01	43851078	N
BARC_1.01_Gm01_43038990_G_A	G	A	Gm01	43038990	Chr01	43903960	N
BARC_1.01_Gm01_43066939_C_T	C	T	Gm01	43066939	Chr01	43931909	N
BARC_1.01_Gm01_43106876_A_G	A	G	Gm01	43106876	Chr01	43971846	N
BARC_1.01_Gm01_43141217_A_G	A	G	Gm01	43141217	Chr01	44006187	N
BARC_1.01_Gm01_43178138_G_T	G	T	Gm01	43178138	Chr01	44042766	N
BARC_1.01_Gm01_43223300_A_G	A	G	Gm01	43223300	Chr01	44086839	N
BARC_1.01_Gm01_43254220_T_C	T	C	Gm01	43254220	Chr01	44117573	N
BARC_1.01_Gm01_43290929_T_C	T	C	Gm01	43290929	Chr01	44154284	N
BARC_1.01_Gm01_43346673_A_G	A	G	Gm01	43346673	Chr01	44210028	N
BARC_1.01_Gm01_43380960_T_C	T	C	Gm01	43380960	Chr01	44243447	N
BARC_1.01_Gm01_43413943_T_C	T	C	Gm01	43413943	Chr01	44276483	N
BARC_1.01_Gm01_43434752_T_C	T	C	Gm01	43434752	Chr01	44297292	N
BARC_1.01_Gm01_43461285_A_G	A	G	Gm01	43461285	Chr01	44323825	N
BARC_1.01_Gm01_43509885_T_C	T	C	Gm01	43509885	Chr01	44373187	N
BARC_1.01_Gm01_43539887_C_T	C	T	Gm01	43539887	Chr01	44405328	N
BARC_1.01_Gm01_43576945_G_A	G	A	Gm01	43576945	Chr01	44442390	N
BARC_1.01_Gm01_43620568_A_C	A	C	Gm01	43620568	Chr01	44486013	N
BARC_1.01_Gm01_43703504_A_G	A	G	Gm01	43703504	Chr01	44568949	N
BARC_1.01_Gm01_43767242_C_A	C	A	Gm01	43767242	Chr01	44633514	N
BARC_1.01_Gm01_43807558_C_T	C	T	Gm01	43807558	Chr01	44673660	N
BARC_1.01_Gm01_43857666_T_G	T	G	Gm01	43857666	Chr01	44723768	N
BARC_1.01_Gm01_43994232_G_A	G	A	Gm01	43994232	Chr01	44860334	N
BARC_1.01_Gm01_44030772_T_G	T	G	Gm01	44030772	Chr01	44896742	N
BARC_1.01_Gm01_44071626_T_C	T	C	Gm01	44071626	Chr01	44937500	N
BARC_1.01_Gm01_44099858_G_A	G	A	Gm01	44099858	Chr01	44965732	N
BARC_1.01_Gm01_44140137_A_C	A	C	Gm01	44140137	Chr01	45006011	N
BARC_1.01_Gm01_44191460_T_C	T	C	Gm01	44191460	Chr01	45056798	N
BARC_1.01_Gm01_44217567_T_C	T	C	Gm01	44217567	Chr01	45082898	N
BARC_1.01_Gm01_44262386_A_G	A	G	Gm01	44262386	Chr01	45127929	N
BARC_1.01_Gm01_44304195_T_C	T	C	Gm01	44304195	Chr01	45169738	N
BARC_1.01_Gm01_44332781_A_G	A	G	Gm01	44332781	Chr01	45198324	N
BARC_1.01_Gm01_44369984_G_A	G	A	Gm01	44369984	Chr01	45235552	N
BARC_1.01_Gm01_44403720_C_T	C	T	Gm01	44403720	Chr01	45269288	N
BARC_1.01_Gm01_44443891_A_G	A	G	Gm01	44443891	Chr01	45309459	N
BARC_1.01_Gm01_44485137_C_A	C	A	Gm01	44485137	Chr01	45347268	N
BARC_1.01_Gm01_44673778_A_G	A	G	Gm01	44673778	Chr01	45535684	N
BARC_1.01_Gm01_44715656_C_A	C	A	Gm01	44715656	Chr01	45577562	N
BARC_1.01_Gm01_44764154_C_A	C	A	Gm01	44764154	Chr01	45626060	N
BARC_1.01_Gm01_44790492_G_A	G	A	Gm01	44790492	Chr01	45661398	N
BARC_1.01_Gm01_44835208_A_C	A	C	Gm01	44835208	Chr01	45706109	N
BARC_1.01_Gm01_44857606_G_A	G	A	Gm01	44857606	Chr01	45728502	N
BARC_1.01_Gm01_44883585_C_T	C	T	Gm01	44883585	Chr01	45754481	N
BARC_1.01_Gm01_44947279_T_G	T	G	Gm01	44947279	Chr01	45818175	N
BARC_1.01_Gm01_45022636_G_A	G	A	Gm01	45022636	Chr01	45893563	N
BARC_1.01_Gm01_45064727_A_G	A	G	Gm01	45064727	Chr01	45935654	N
BARC_1.01_Gm01_45094943_A_G	A	G	Gm01	45094943	Chr01	45965901	N
BARC_1.01_Gm01_45165995_A_C	A	C	Gm01	45165995	Chr01	46036919	N
BARC_1.01_Gm01_45232229_G_A	G	A	Gm01	45232229	Chr01	46103306	N
BARC_1.01_Gm01_45254689_G_A	G	A	Gm01	45254689	Chr01	46125766	N
BARC_1.01_Gm01_45295402_A_G	A	G	Gm01	45295402	Chr01	46166859	N
BARC_1.01_Gm01_45358555_G_A	G	A	Gm01	45358555	Chr01	46230017	N
BARC_1.01_Gm01_45391073_A_G	A	G	Gm01	45391073	Chr01	46262535	N
BARC_1.01_Gm01_45435887_C_T	C	T	Gm01	45435887	Chr01	46309577	N
BARC_1.01_Gm01_45463910_G_A	G	A	Gm01	45463910	Chr01	46337600	N
BARC_1.01_Gm01_45503138_G_A	G	A	Gm01	45503138	Chr01	46376169	N
BARC_1.01_Gm01_45562356_G_A	G	A	Gm01	45562356	Chr01	46435366	N
BARC_1.01_Gm01_45585210_T_C	T	C	Gm01	45585210	Chr01	46459235	N
BARC_1.01_Gm01_45665752_G_A	G	A	Gm01	45665752	Chr01	46542618	N
BARC_1.01_Gm01_45733650_C_T	C	T	Gm01	45733650	Chr01	46610204	N
BARC_1.01_Gm01_45786200_A_G	A	G	Gm01	45786200	Chr01	46662438	N
BARC_1.01_Gm01_45818591_T_C	T	C	Gm01	45818591	Chr01	46694829	N
BARC_1.01_Gm01_45869690_A_G	A	G	Gm01	45869690	Chr01	46745928	N
BARC_1.01_Gm01_45893818_A_G	A	G	Gm01	45893818	Chr01	46770056	N
BARC_1.01_Gm01_45922658_A_G	A	G	Gm01	45922658	Chr01	46798900	N
BARC_1.01_Gm01_45975397_C_T	C	T	Gm01	45975397	Chr01	46851639	N
BARC_1.01_Gm01_46056191_T_C	T	C	Gm01	46056191	Chr01	46937403	N
BARC_1.01_Gm01_46104058_A_G	A	G	Gm01	46104058	Chr01	46985270	N
BARC_1.01_Gm01_46149225_T_G	T	G	Gm01	46149225	Chr01	47030437	N
BARC_1.01_Gm01_46183038_T_C	T	C	Gm01	46183038	Chr01	47064250	N
BARC_1.01_Gm01_46228737_T_C	T	C	Gm01	46228737	Chr01	47109955	N
BARC_1.01_Gm01_46267411_A_C	A	C	Gm01	46267411	Chr01	47148629	N
BARC_1.01_Gm01_46305785_A_G	A	G	Gm01	46305785	Chr01	47187003	N
BARC_1.01_Gm01_46357077_A_G	A	G	Gm01	46357077	Chr01	47239868	N
BARC_1.01_Gm01_46362865_C_A	C	A	Gm01	46362865	Chr01	47245656	N
BARC_1.01_Gm01_46461009_T_C	T	C	Gm01	46461009	Chr01	47343692	N
BARC_1.01_Gm01_46500880_A_G	A	G	Gm01	46500880	Chr01	47383563	N
BARC_1.01_Gm01_46524387_T_C	T	C	Gm01	46524387	Chr01	47407070	N
BARC_1.01_Gm01_46534870_A_G	A	G	Gm01	46534870	Chr01	47417553	N
BARC_1.01_Gm01_46539971_T_G	T	G	Gm01	46539971	Chr01	47422654	N
BARC_1.01_Gm01_46545441_G_A	G	A	Gm01	46545441	Chr01	47428124	N
BARC_1.01_Gm01_46552178_G_A	G	A	Gm01	46552178	Chr01	47434861	N
BARC_1.01_Gm01_46569624_G_T	G	T	Gm01	46569624	Chr01	47452307	N
BARC_1.01_Gm01_46570718_A_G	A	G	Gm01	46570718	Chr01	47453401	N
BARC_1.01_Gm01_46579445_G_A	G	A	Gm01	46579445	Chr01	47462126	N
BARC_1.01_Gm01_46594229_G_A	G	A	Gm01	46594229	Chr01	47476910	N
BARC_1.01_Gm01_46595988_G_A	G	A	Gm01	46595988	Chr01	47478669	N
BARC_1.01_Gm01_46598535_A_G	A	G	Gm01	46598535	Chr01	47481216	N
BARC_1.01_Gm01_46609931_G_A	G	A	Gm01	46609931	Chr01	47492612	N
BARC_1.01_Gm01_46613274_C_T	C	T	Gm01	46613274	Chr01	47495955	N
BARC_1.01_Gm01_46617669_C_T	C	T	Gm01	46617669	Chr01	47500350	N
BARC_1.01_Gm01_46620989_T_C	T	C	Gm01	46620989	Chr01	47503665	N
BARC_1.01_Gm01_46633591_C_A	C	A	Gm01	46633591	Chr01	47516500	N
BARC_1.01_Gm01_46667259_T_C	T	C	Gm01	46667259	Chr01	47543306	N
BARC_1.01_Gm01_46669875_G_A	G	A	Gm01	46669875	Chr01	47545922	N
BARC_1.01_Gm01_46672210_C_A	C	A	Gm01	46672210	Chr01	47548257	N
BARC_1.01_Gm01_46673286_G_A	G	A	Gm01	46673286	Chr01	47549333	N
BARC_1.01_Gm01_46677080_A_G	A	G	Gm01	46677080	Chr01	47553127	N
BARC_1.01_Gm01_46683239_G_A	G	A	Gm01	46683239	Chr01	47559286	N
BARC_1.01_Gm01_46698643_A_G	A	G	Gm01	46698643	Chr01	47574690	N
BARC_1.01_Gm01_46731753_T_C	T	C	Gm01	46731753	Chr01	47607800	N
BARC_1.01_Gm01_46741651_G_A	G	A	Gm01	46741651	Chr01	47617698	N
BARC_1.01_Gm01_46763425_C_T	C	T	Gm01	46763425	Chr01	47639472	N
BARC_1.01_Gm01_46765711_G_A	G	A	Gm01	46765711	Chr01	47641758	N
BARC_1.01_Gm01_46767033_A_G	A	G	Gm01	46767033	Chr01	47643080	N
BARC_1.01_Gm01_46793960_G_A	G	A	Gm01	46793960	Chr01	47670007	N
BARC_1.01_Gm01_46798866_C_T	C	T	Gm01	46798866	Chr01	47674913	N
BARC_1.01_Gm01_46803788_G_T	G	T	Gm01	46803788	Chr01	47679835	N
BARC_1.01_Gm01_46827907_A_G	A	G	Gm01	46827907	Chr01	47703954	N
BARC_1.01_Gm01_46833359_C_T	C	T	Gm01	46833359	Chr01	47709406	N
BARC_1.01_Gm01_46841836_T_C	T	C	Gm01	46841836	Chr01	47717883	N
BARC_1.01_Gm01_46855225_G_T	G	T	Gm01	46855225	Chr01	47731272	N
BARC_1.01_Gm01_46856632_T_C	T	C	Gm01	46856632	Chr01	47732679	N
BARC_1.01_Gm01_46870986_A_G	A	G	Gm01	46870986	Chr01	47747033	N
BARC_1.01_Gm01_46874266_G_A	G	A	Gm01	46874266	Chr01	47750313	N
BARC_1.01_Gm01_46885903_G_A	G	A	Gm01	46885903	Chr01	47761950	N
BARC_1.01_Gm01_46890321_T_C	T	C	Gm01	46890321	Chr01	47766368	N
BARC_1.01_Gm01_46891710_G_A	G	A	Gm01	46891710	Chr01	47767757	N
BARC_1.01_Gm01_46896370_C_T	C	T	Gm01	46896370	Chr01	47772417	N
BARC_1.01_Gm01_46897501_A_G	A	G	Gm01	46897501	Chr01	47773548	N
BARC_1.01_Gm01_46924704_G_T	G	T	Gm01	46924704	Chr01	47800779	N
BARC_1.01_Gm01_46940585_A_G	A	G	Gm01	46940585	Chr01	47816660	N
BARC_1.01_Gm01_46944389_T_C	T	C	Gm01	46944389	Chr01	47820464	N
BARC_1.01_Gm01_46949456_T_C	T	C	Gm01	46949456	Chr01	47825531	N
BARC_1.01_Gm01_46985639_A_C	A	C	Gm01	46985639	Chr01	47861054	N
BARC_1.01_Gm01_47016260_G_A	G	A	Gm01	47016260	Chr01	47891693	N
BARC_1.01_Gm01_47023597_C_A	C	A	Gm01	47023597	Chr01	47899030	N
BARC_1.01_Gm01_47028822_G_A	G	A	Gm01	47028822	Chr01	47904255	N
BARC_1.01_Gm01_47030426_A_G	A	G	Gm01	47030426	Chr01	47905859	N
BARC_1.01_Gm01_47043876_C_T	C	T	Gm01	47043876	Chr01	47919309	N
BARC_1.01_Gm01_47047648_A_G	A	G	Gm01	47047648	Chr01	47923081	N
BARC_1.01_Gm01_47053545_G_A	G	A	Gm01	47053545	Chr01	47928978	N
BARC_1.01_Gm01_47055080_G_A	G	A	Gm01	47055080	Chr01	47930513	N
BARC_1.01_Gm01_47061794_G_A	G	A	Gm01	47061794	Chr01	47937245	N
BARC_1.01_Gm01_47064939_A_G	A	G	Gm01	47064939	Chr01	47940391	N
BARC_1.01_Gm01_47066676_G_A	G	A	Gm01	47066676	Chr01	47942128	N
BARC_1.01_Gm01_47074503_C_T	C	T	Gm01	47074503	Chr01	47949955	N
BARC_1.01_Gm01_47076288_A_C	A	C	Gm01	47076288	Chr01	47951740	N
BARC_1.01_Gm01_47077731_A_G	A	G	Gm01	47077731	Chr01	47953183	N
BARC_1.01_Gm01_47089075_A_C	A	C	Gm01	47089075	Chr01	47964516	N
BARC_1.01_Gm01_47102091_G_A	G	A	Gm01	47102091	Chr01	47977528	N
BARC_1.01_Gm01_47111541_T_G	T	G	Gm01	47111541	Chr01	47986978	N
BARC_1.01_Gm01_47114225_C_T	C	T	Gm01	47114225	Chr01	47989662	N
BARC_1.01_Gm01_47115450_G_T	G	T	Gm01	47115450	Chr01	47990887	N
BARC_1.01_Gm01_47128139_T_C	T	C	Gm01	47128139	Chr01	48003666	N
BARC_1.01_Gm01_47129159_A_C	A	C	Gm01	47129159	Chr01	48004686	N
BARC_1.01_Gm01_47130768_A_G	A	G	Gm01	47130768	Chr01	48006295	N
BARC_1.01_Gm01_47132168_T_G	T	G	Gm01	47132168	Chr01	48007695	N
BARC_1.01_Gm01_47137215_A_G	A	G	Gm01	47137215	Chr01	48012742	N
BARC_1.01_Gm01_47156331_A_G	A	G	Gm01	47156331	Chr01	48031858	N
BARC_1.01_Gm01_47165807_C_T	C	T	Gm01	47165807	Chr01	48040514	N
BARC_1.01_Gm01_47203439_A_G	A	G	Gm01	47203439	Chr01	48078170	N
BARC_1.01_Gm01_47205668_C_T	C	T	Gm01	47205668	Chr01	48080399	N
BARC_1.01_Gm01_47231065_C_T	C	T	Gm01	47231065	Chr01	48105796	N
BARC_1.01_Gm01_47238963_A_G	A	G	Gm01	47238963	Chr01	48113694	N
BARC_1.01_Gm01_47240397_T_G	T	G	Gm01	47240397	Chr01	48115128	N
BARC_1.01_Gm01_47243497_A_G	A	G	Gm01	47243497	Chr01	48118228	N
BARC_1.01_Gm01_47246291_A_G	A	G	Gm01	47246291	Chr01	48121022	N
BARC_1.01_Gm01_47247587_T_C	T	C	Gm01	47247587	Chr01	48122318	N
BARC_1.01_Gm01_47248496_G_A	G	A	Gm01	47248496	Chr01	48123227	N
BARC_1.01_Gm01_47254130_T_C	T	C	Gm01	47254130	Chr01	48128861	N
BARC_1.01_Gm01_47260336_T_C	T	C	Gm01	47260336	Chr01	48135067	N
BARC_1.01_Gm01_47286966_G_T	G	T	Gm01	47286966	Chr01	48161697	N
BARC_1.01_Gm01_47288342_T_C	T	C	Gm01	47288342	Chr01	48163073	N
BARC_1.01_Gm01_47294612_T_G	T	G	Gm01	47294612	Chr01	48169343	N
BARC_1.01_Gm01_47296536_T_C	T	C	Gm01	47296536	Chr01	48171267	N
BARC_1.01_Gm01_47298676_G_T	G	T	Gm01	47298676	Chr01	48173407	N
BARC_1.01_Gm01_47310473_G_T	G	T	Gm01	47310473	Chr01	48185204	N
BARC_1.01_Gm01_47322119_T_C	T	C	Gm01	47322119	Chr01	48196850	N
BARC_1.01_Gm01_47324314_G_A	G	A	Gm01	47324314	Chr01	48199045	N
BARC_1.01_Gm01_47327886_T_C	T	C	Gm01	47327886	Chr01	48202617	N
BARC_1.01_Gm01_47329079_T_C	T	C	Gm01	47329079	Chr01	48203810	N
BARC_1.01_Gm01_47339438_T_C	T	C	Gm01	47339438	Chr01	48214169	N
BARC_1.01_Gm01_47342247_A_G	A	G	Gm01	47342247	Chr01	48216978	N
BARC_1.01_Gm01_47345754_A_G	A	G	Gm01	47345754	Chr01	48220485	N
BARC_1.01_Gm01_47347749_C_T	C	T	Gm01	47347749	Chr01	48222480	N
BARC_1.01_Gm01_47349039_C_T	C	T	Gm01	47349039	Chr01	48223770	N
BARC_1.01_Gm01_47351609_G_A	G	A	Gm01	47351609	Chr01	48226340	N
BARC_1.01_Gm01_47352581_C_T	C	T	Gm01	47352581	Chr01	48227312	N
BARC_1.01_Gm01_47361944_T_C	T	C	Gm01	47361944	Chr01	48236675	N
BARC_1.01_Gm01_47369007_T_G	T	G	Gm01	47369007	Chr01	48243738	N
BARC_1.01_Gm01_47371491_C_T	C	T	Gm01	47371491	Chr01	48246222	N
BARC_1.01_Gm01_47394202_G_T	G	T	Gm01	47394202	Chr01	48268947	N
BARC_1.01_Gm01_47398196_C_T	C	T	Gm01	47398196	Chr01	48272941	N
BARC_1.01_Gm01_47491894_A_G	A	G	Gm01	47491894	Chr01	48366292	N
BARC_1.01_Gm01_47499097_C_T	C	T	Gm01	47499097	Chr01	48373495	N
BARC_1.01_Gm01_47500464_C_T	C	T	Gm01	47500464	Chr01	48374862	N
BARC_1.01_Gm01_47505074_T_C	T	C	Gm01	47505074	Chr01	48379472	N
BARC_1.01_Gm01_47540675_C_T	C	T	Gm01	47540675	Chr01	48415073	N
BARC_1.01_Gm01_47544830_C_T	C	T	Gm01	47544830	Chr01	48419228	N
BARC_1.01_Gm01_47592719_T_C	T	C	Gm01	47592719	Chr01	48467116	N
BARC_1.01_Gm01_47601703_T_C	T	C	Gm01	47601703	Chr01	48476100	N
BARC_1.01_Gm01_47631685_C_T	C	T	Gm01	47631685	Chr01	48506082	N
BARC_1.01_Gm01_47645161_G_A	G	A	Gm01	47645161	Chr01	48519558	N
BARC_1.01_Gm01_47672271_C_T	C	T	Gm01	47672271	Chr01	48546668	N
BARC_1.01_Gm01_47696638_T_G	T	G	Gm01	47696638	Chr01	48571035	N
BARC_1.01_Gm01_47714984_G_A	G	A	Gm01	47714984	Chr01	48589381	N
BARC_1.01_Gm01_47718680_T_G	T	G	Gm01	47718680	Chr01	48593077	N
BARC_1.01_Gm01_47734651_C_A	C	A	Gm01	47734651	Chr01	48609048	N
BARC_1.01_Gm01_47762733_C_T	C	T	Gm01	47762733	Chr01	48637130	N
BARC_1.01_Gm01_47801778_C_A	C	A	Gm01	47801778	Chr01	48676304	N
BARC_1.01_Gm01_47807975_G_A	G	A	Gm01	47807975	Chr01	48682524	N
BARC_1.01_Gm01_47810128_A_G	A	G	Gm01	47810128	Chr01	48684677	N
BARC_1.01_Gm01_47811897_T_C	T	C	Gm01	47811897	Chr01	48686446	N
BARC_1.01_Gm01_47816851_T_C	T	C	Gm01	47816851	Chr01	48691400	N
BARC_1.01_Gm01_47842143_A_G	A	G	Gm01	47842143	Chr01	48716689	N
BARC_1.01_Gm01_47853391_T_C	T	C	Gm01	47853391	Chr01	48727937	N
BARC_1.01_Gm01_47855385_T_C	T	C	Gm01	47855385	Chr01	48729931	N
BARC_1.01_Gm01_47863447_G_A	G	A	Gm01	47863447	Chr01	48738000	N
BARC_1.01_Gm01_47866971_A_C	A	C	Gm01	47866971	Chr01	48741524	N
BARC_1.01_Gm01_47872848_G_A	G	A	Gm01	47872848	Chr01	48747401	N
BARC_1.01_Gm01_47876895_T_G	T	G	Gm01	47876895	Chr01	48751448	N
BARC_1.01_Gm01_47881431_G_T	G	T	Gm01	47881431	Chr01	48755984	N
BARC_1.01_Gm01_47886976_C_T	C	T	Gm01	47886976	Chr01	48761529	N
BARC_1.01_Gm01_47905486_C_T	C	T	Gm01	47905486	Chr01	48780039	N
BARC_1.01_Gm01_47941285_G_A	G	A	Gm01	47941285	Chr01	48815840	N
BARC_1.01_Gm01_47942462_A_C	A	C	Gm01	47942462	Chr01	48817017	N
BARC_1.01_Gm01_47955596_G_A	G	A	Gm01	47955596	Chr01	48830151	N
BARC_1.01_Gm01_47959774_A_G	A	G	Gm01	47959774	Chr01	48834329	N
BARC_1.01_Gm01_47960832_T_C	T	C	Gm01	47960832	Chr01	48835387	N
BARC_1.01_Gm01_47962968_G_T	G	T	Gm01	47962968	Chr01	48837523	N
BARC_1.01_Gm01_47969266_A_G	A	G	Gm01	47969266	Chr01	48843821	N
BARC_1.01_Gm01_47976207_C_A	C	A	Gm01	47976207	Chr01	48850762	N
BARC_1.01_Gm01_47981867_A_G	A	G	Gm01	47981867	Chr01	48856422	N
BARC_1.01_Gm01_47984778_G_A	G	A	Gm01	47984778	Chr01	48859333	N
BARC_1.01_Gm01_47993236_A_G	A	G	Gm01	47993236	Chr01	48867791	N
BARC_1.01_Gm01_47995969_A_G	A	G	Gm01	47995969	Chr01	48870524	N
BARC_1.01_Gm01_47996923_T_C	T	C	Gm01	47996923	Chr01	48871478	N
BARC_1.01_Gm01_48003384_C_A	C	A	Gm01	48003384	Chr01	48877939	N
BARC_1.01_Gm01_48006111_G_A	G	A	Gm01	48006111	Chr01	48880666	N
BARC_1.01_Gm01_48009054_C_T	C	T	Gm01	48009054	Chr01	48883609	N
BARC_1.01_Gm01_48034577_C_T	C	T	Gm01	48034577	Chr01	48909076	N
BARC_1.01_Gm01_48052860_G_A	G	A	Gm01	48052860	Chr01	48927359	N
BARC_1.01_Gm01_48054571_G_A	G	A	Gm01	48054571	Chr01	48929070	N
BARC_1.01_Gm01_48056148_T_C	T	C	Gm01	48056148	Chr01	48930647	N
BARC_1.01_Gm01_48057519_A_G	A	G	Gm01	48057519	Chr01	48932018	N
BARC_1.01_Gm01_48064827_T_G	T	G	Gm01	48064827	Chr01	48939326	N
BARC_1.01_Gm01_48066875_G_A	G	A	Gm01	48066875	Chr01	48941374	N
BARC_1.01_Gm01_48070564_A_G	A	G	Gm01	48070564	Chr01	48945063	N
BARC_1.01_Gm01_48082485_A_C	A	C	Gm01	48082485	Chr01	48956984	N
BARC_1.01_Gm01_48086195_T_C	T	C	Gm01	48086195	Chr01	48960694	N
BARC_1.01_Gm01_48087483_G_A	G	A	Gm01	48087483	Chr01	48961982	N
BARC_1.01_Gm01_48090225_T_C	T	C	Gm01	48090225	Chr01	48964724	N
BARC_1.01_Gm01_48095582_T_C	T	C	Gm01	48095582	Chr01	48970081	N
BARC_1.01_Gm01_48101544_C_A	C	A	Gm01	48101544	Chr01	48976203	N
BARC_1.01_Gm01_48109183_A_G	A	G	Gm01	48109183	Chr01	48983842	N
BARC_1.01_Gm01_48116555_A_G	A	G	Gm01	48116555	Chr01	48991214	N
BARC_1.01_Gm01_48119773_C_T	C	T	Gm01	48119773	Chr01	48994432	N
BARC_1.01_Gm01_48131192_T_C	T	C	Gm01	48131192	Chr01	49005851	N
BARC_1.01_Gm01_48135844_C_A	C	A	Gm01	48135844	Chr01	49010503	N
BARC_1.01_Gm01_48153926_A_G	A	G	Gm01	48153926	Chr01	49028585	N
BARC_1.01_Gm01_48168016_T_C	T	C	Gm01	48168016	Chr01	49042675	N
BARC_1.01_Gm01_48172290_T_G	T	G	Gm01	48172290	Chr01	49046949	N
BARC_1.01_Gm01_48174685_A_G	A	G	Gm01	48174685	Chr01	49049344	N
BARC_1.01_Gm01_48176350_G_A	G	A	Gm01	48176350	Chr01	49051009	N
BARC_1.01_Gm01_48180103_A_G	A	G	Gm01	48180103	Chr01	49054762	N
BARC_1.01_Gm01_48181097_C_T	C	T	Gm01	48181097	Chr01	49055756	N
BARC_1.01_Gm01_48183470_C_T	C	T	Gm01	48183470	Chr01	49058129	N
BARC_1.01_Gm01_48184531_A_G	A	G	Gm01	48184531	Chr01	49059190	N
BARC_1.01_Gm01_48185808_G_A	G	A	Gm01	48185808	Chr01	49060467	N
BARC_1.01_Gm01_48186872_A_G	A	G	Gm01	48186872	Chr01	49061531	N
BARC_1.01_Gm01_48190654_C_T	C	T	Gm01	48190654	Chr01	49065313	N
BARC_1.01_Gm01_48199136_G_A	G	A	Gm01	48199136	Chr01	49073795	N
BARC_1.01_Gm01_48200105_A_G	A	G	Gm01	48200105	Chr01	49074764	N
BARC_1.01_Gm01_48204485_G_A	G	A	Gm01	48204485	Chr01	49079144	N
BARC_1.01_Gm01_48219980_C_T	C	T	Gm01	48219980	Chr01	49094735	N
BARC_1.01_Gm01_48221106_C_T	C	T	Gm01	48221106	Chr01	49095861	N
BARC_1.01_Gm01_48222840_C_T	C	T	Gm01	48222840	Chr01	49097595	N
BARC_1.01_Gm01_48225979_T_C	T	C	Gm01	48225979	Chr01	49100734	N
BARC_1.01_Gm01_48256429_T_C	T	C	Gm01	48256429	Chr01	49131184	N
BARC_1.01_Gm01_48267606_T_C	T	C	Gm01	48267606	Chr01	49142360	N
BARC_1.01_Gm01_48271720_A_G	A	G	Gm01	48271720	Chr01	49146474	N
BARC_1.01_Gm01_48273314_A_G	A	G	Gm01	48273314	Chr01	49148068	N
BARC_1.01_Gm01_48301831_A_G	A	G	Gm01	48301831	Chr01	49176585	N
BARC_1.01_Gm01_48303876_G_A	G	A	Gm01	48303876	Chr01	49178630	N
BARC_1.01_Gm01_48306028_T_C	T	C	Gm01	48306028	Chr01	49180782	N
BARC_1.01_Gm01_48311411_A_C	A	C	Gm01	48311411	Chr01	49186164	N
BARC_1.01_Gm01_48321733_A_G	A	G	Gm01	48321733	Chr01	49196486	N
BARC_1.01_Gm01_48326572_C_T	C	T	Gm01	48326572	Chr01	49201325	N
BARC_1.01_Gm01_48335341_T_C	T	C	Gm01	48335341	Chr01	49210094	N
BARC_1.01_Gm01_48350630_C_T	C	T	Gm01	48350630	Chr01	49225383	N
BARC_1.01_Gm01_48351519_G_A	G	A	Gm01	48351519	Chr01	49226272	N
BARC_1.01_Gm01_48362668_T_C	T	C	Gm01	48362668	Chr01	49242529	N
BARC_1.01_Gm01_48364020_A_C	A	C	Gm01	48364020	Chr01	49243881	N
BARC_1.01_Gm01_48369203_T_G	T	G	Gm01	48369203	Chr01	49249064	N
BARC_1.01_Gm01_48374396_T_C	T	C	Gm01	48374396	Chr01	49254257	N
BARC_1.01_Gm01_48376246_T_G	T	G	Gm01	48376246	Chr01	49256107	N
BARC_1.01_Gm01_48382779_A_G	A	G	Gm01	48382779	Chr01	49262640	N
BARC_1.01_Gm01_48384873_A_C	A	C	Gm01	48384873	Chr01	49264734	N
BARC_1.01_Gm01_48403227_C_T	C	T	Gm01	48403227	Chr01	49283088	N
BARC_1.01_Gm01_48408553_T_C	T	C	Gm01	48408553	Chr01	49288415	N
BARC_1.01_Gm01_48418410_G_T	G	T	Gm01	48418410	Chr01	49298272	N
BARC_1.01_Gm01_48419903_T_G	T	G	Gm01	48419903	Chr01	49299765	N
BARC_1.01_Gm01_48425002_T_C	T	C	Gm01	48425002	Chr01	49304864	N
BARC_1.01_Gm01_48433955_G_T	G	T	Gm01	48433955	Chr01	49313817	N
BARC_1.01_Gm01_48442507_T_C	T	C	Gm01	48442507	Chr01	49322369	N
BARC_1.01_Gm01_48466101_C_T	C	T	Gm01	48466101	Chr01	49345963	N
BARC_1.01_Gm01_48469239_T_C	T	C	Gm01	48469239	Chr01	49349101	N
BARC_1.01_Gm01_48490333_T_C	T	C	Gm01	48490333	Chr01	49370195	N
BARC_1.01_Gm01_48491697_C_T	C	T	Gm01	48491697	Chr01	49371559	N
BARC_1.01_Gm01_48497518_T_C	T	C	Gm01	48497518	Chr01	49377380	N
BARC_1.01_Gm01_48501783_G_A	G	A	Gm01	48501783	Chr01	49381645	N
BARC_1.01_Gm01_48514567_A_C	A	C	Gm01	48514567	Chr01	49394831	N
BARC_1.01_Gm01_48520097_A_G	A	G	Gm01	48520097	Chr01	49400361	N
BARC_1.01_Gm01_48524758_C_T	C	T	Gm01	48524758	Chr01	49405022	N
BARC_1.01_Gm01_48526612_A_G	A	G	Gm01	48526612	Chr01	49406876	N
BARC_1.01_Gm01_48532643_C_T	C	T	Gm01	48532643	Chr01	49412907	N
BARC_1.01_Gm01_48533949_A_C	A	C	Gm01	48533949	Chr01	49414213	N
BARC_1.01_Gm01_48558309_T_G	T	G	Gm01	48558309	Chr01	49438573	N
BARC_1.01_Gm01_48562849_G_A	G	A	Gm01	48562849	Chr01	49443113	N
BARC_1.01_Gm01_48565309_G_A	G	A	Gm01	48565309	Chr01	49445573	N
BARC_1.01_Gm01_48572981_T_C	T	C	Gm01	48572981	Chr01	49453245	N
BARC_1.01_Gm01_48577518_C_T	C	T	Gm01	48577518	Chr01	49457795	N
BARC_1.01_Gm01_48593774_A_G	A	G	Gm01	48593774	Chr01	49474051	N
BARC_1.01_Gm01_48596530_C_T	C	T	Gm01	48596530	Chr01	49476807	N
BARC_1.01_Gm01_48597416_A_G	A	G	Gm01	48597416	Chr01	49477693	N
BARC_1.01_Gm01_48617111_G_A	G	A	Gm01	48617111	Chr01	49497388	N
BARC_1.01_Gm01_48619590_C_T	C	T	Gm01	48619590	Chr01	49499867	N
BARC_1.01_Gm01_48643542_A_C	A	C	Gm01	48643542	Chr01	49523921	N
BARC_1.01_Gm01_48652555_T_C	T	C	Gm01	48652555	Chr01	49532926	N
BARC_1.01_Gm01_48675089_C_T	C	T	Gm01	48675089	Chr01	49555462	N
BARC_1.01_Gm01_48681493_G_A	G	A	Gm01	48681493	Chr01	49561866	N
BARC_1.01_Gm01_48682434_G_A	G	A	Gm01	48682434	Chr01	49562807	N
BARC_1.01_Gm01_48684218_C_T	C	T	Gm01	48684218	Chr01	49564591	N
BARC_1.01_Gm01_48685149_G_A	G	A	Gm01	48685149	Chr01	49565522	N
BARC_1.01_Gm01_48715441_G_A	G	A	Gm01	48715441	Chr01	49595814	N
BARC_1.01_Gm01_48723511_C_T	C	T	Gm01	48723511	Chr01	49603884	N
BARC_1.01_Gm01_48724888_T_C	T	C	Gm01	48724888	Chr01	49605261	N
BARC_1.01_Gm01_48726791_G_T	G	T	Gm01	48726791	Chr01	49607164	N
BARC_1.01_Gm01_48729150_A_G	A	G	Gm01	48729150	Chr01	49609523	N
BARC_1.01_Gm01_48730393_C_T	C	T	Gm01	48730393	Chr01	49610766	N
BARC_1.01_Gm01_48732497_G_A	G	A	Gm01	48732497	Chr01	49612870	N
BARC_1.01_Gm01_48740400_G_A	G	A	Gm01	48740400	Chr01	49620773	N
BARC_1.01_Gm01_48755772_G_T	G	T	Gm01	48755772	Chr01	49636145	N
BARC_1.01_Gm01_48758453_C_T	C	T	Gm01	48758453	Chr01	49638826	N
BARC_1.01_Gm01_48771413_T_C	T	C	Gm01	48771413	Chr01	49651786	N
BARC_1.01_Gm01_48777716_C_T	C	T	Gm01	48777716	Chr01	49658089	N
BARC_1.01_Gm01_48844972_C_T	C	T	Gm01	48844972	Chr01	49725346	N
BARC_1.01_Gm01_48852025_T_C	T	C	Gm01	48852025	Chr01	49732399	N
BARC_1.01_Gm01_48855838_A_G	A	G	Gm01	48855838	Chr01	49736212	N
BARC_1.01_Gm01_48860794_C_T	C	T	Gm01	48860794	Chr01	49741168	N
BARC_1.01_Gm01_48870742_A_C	A	C	Gm01	48870742	Chr01	49751116	N
BARC_1.01_Gm01_48876857_A_G	A	G	Gm01	48876857	Chr01	49757231	N
BARC_1.01_Gm01_48887056_T_C	T	C	Gm01	48887056	Chr01	49767430	N
BARC_1.01_Gm01_48956498_G_T	G	T	Gm01	48956498	Chr01	49837935	N
BARC_1.01_Gm01_48970260_G_A	G	A	Gm01	48970260	Chr01	49851697	N
BARC_1.01_Gm01_48997127_C_T	C	T	Gm01	48997127	Chr01	49878562	N
BARC_1.01_Gm01_49007338_T_C	T	C	Gm01	49007338	Chr01	49888773	N
BARC_1.01_Gm01_49016620_A_G	A	G	Gm01	49016620	Chr01	49898055	N
BARC_1.01_Gm01_49029066_T_G	T	G	Gm01	49029066	Chr01	49910518	N
BARC_1.01_Gm01_49065396_T_C	T	C	Gm01	49065396	Chr01	49946843	N
BARC_1.01_Gm01_49069824_C_A	C	A	Gm01	49069824	Chr01	49951271	N
BARC_1.01_Gm01_49072325_A_G	A	G	Gm01	49072325	Chr01	49953772	N
BARC_1.01_Gm01_49081548_T_C	T	C	Gm01	49081548	Chr01	49963008	N
BARC_1.01_Gm01_49083096_C_T	C	T	Gm01	49083096	Chr01	49964556	N
BARC_1.01_Gm01_49093392_A_G	A	G	Gm01	49093392	Chr01	49974852	N
BARC_1.01_Gm01_49096346_C_T	C	T	Gm01	49096346	Chr01	49977806	N
BARC_1.01_Gm01_49111556_C_T	C	T	Gm01	49111556	Chr01	49993016	N
BARC_1.01_Gm01_49121708_G_T	G	T	Gm01	49121708	Chr01	50003168	N
BARC_1.01_Gm01_49170722_T_G	T	G	Gm01	49170722	Chr01	50052182	N
BARC_1.01_Gm01_49171971_G_T	G	T	Gm01	49171971	Chr01	50053431	N
BARC_1.01_Gm01_49196746_A_G	A	G	Gm01	49196746	Chr01	50078206	N
BARC_1.01_Gm01_49215784_A_C	A	C	Gm01	49215784	Chr01	50097244	N
BARC_1.01_Gm01_49217495_T_G	T	G	Gm01	49217495	Chr01	50098955	N
BARC_1.01_Gm01_49221509_T_C	T	C	Gm01	49221509	Chr01	50102969	N
BARC_1.01_Gm01_49225801_C_T	C	T	Gm01	49225801	Chr01	50107261	N
BARC_1.01_Gm01_49259333_G_A	G	A	Gm01	49259333	Chr01	50142504	N
BARC_1.01_Gm01_49261977_G_A	G	A	Gm01	49261977	Chr01	50145148	N
BARC_1.01_Gm01_49275790_C_T	C	T	Gm01	49275790	Chr01	50158961	N
BARC_1.01_Gm01_49278808_G_A	G	A	Gm01	49278808	Chr01	50161979	N
BARC_1.01_Gm01_49281276_T_G	T	G	Gm01	49281276	Chr01	50164447	N
BARC_1.01_Gm01_49288739_A_G	A	G	Gm01	49288739	Chr01	50171910	N
BARC_1.01_Gm01_49294943_G_A	G	A	Gm01	49294943	Chr01	50178114	N
BARC_1.01_Gm01_49310636_C_T	C	T	Gm01	49310636	Chr01	50193807	N
BARC_1.01_Gm01_49315885_A_G	A	G	Gm01	49315885	Chr01	50199056	N
BARC_1.01_Gm01_49320983_T_C	T	C	Gm01	49320983	Chr01	50204570	N
BARC_1.01_Gm01_49322760_C_A	C	A	Gm01	49322760	Chr01	50206347	N
BARC_1.01_Gm01_49323877_G_T	G	T	Gm01	49323877	Chr01	50207464	N
BARC_1.01_Gm01_49332360_A_C	A	C	Gm01	49332360	Chr01	50215932	N
BARC_1.01_Gm01_49338456_C_T	C	T	Gm01	49338456	Chr01	50222028	N
BARC_1.01_Gm01_49341786_G_T	G	T	Gm01	49341786	Chr01	50225358	N
BARC_1.01_Gm01_49348802_C_T	C	T	Gm01	49348802	Chr01	50232374	N
BARC_1.01_Gm01_49362852_T_G	T	G	Gm01	49362852	Chr01	50246424	N
BARC_1.01_Gm01_49367379_C_A	C	A	Gm01	49367379	Chr01	50250951	N
BARC_1.01_Gm01_49384575_T_G	T	G	Gm01	49384575	Chr01	50268147	N
BARC_1.01_Gm01_49385769_G_A	G	A	Gm01	49385769	Chr01	50269341	N
BARC_1.01_Gm01_49391783_T_C	T	C	Gm01	49391783	Chr01	50275355	N
BARC_1.01_Gm01_49394407_T_C	T	C	Gm01	49394407	Chr01	50277979	N
BARC_1.01_Gm01_49403702_A_G	A	G	Gm01	49403702	Chr01	50287274	N
BARC_1.01_Gm01_49406377_C_T	C	T	Gm01	49406377	Chr01	50289949	N
BARC_1.01_Gm01_49412063_T_G	T	G	Gm01	49412063	Chr01	50295635	N
BARC_1.01_Gm01_49414776_T_G	T	G	Gm01	49414776	Chr01	50298348	N
BARC_1.01_Gm01_49415835_T_C	T	C	Gm01	49415835	Chr01	50299407	N
BARC_1.01_Gm01_49416730_T_C	T	C	Gm01	49416730	Chr01	50301137	N
BARC_1.01_Gm01_49423295_G_T	G	T	Gm01	49423295	Chr01	50307437	N
BARC_1.01_Gm01_49426760_A_G	A	G	Gm01	49426760	Chr01	50310902	N
BARC_1.01_Gm01_49428336_C_A	C	A	Gm01	49428336	Chr01	50312478	N
BARC_1.01_Gm01_49429992_A_C	A	C	Gm01	49429992	Chr01	50314134	N
BARC_1.01_Gm01_49439136_A_G	A	G	Gm01	49439136	Chr01	50323278	N
BARC_1.01_Gm01_49440470_C_T	C	T	Gm01	49440470	Chr01	50324612	N
BARC_1.01_Gm01_49445352_A_G	A	G	Gm01	49445352	Chr01	50329494	N
BARC_1.01_Gm01_49446885_G_A	G	A	Gm01	49446885	Chr01	50331027	N
BARC_1.01_Gm01_49486238_G_A	G	A	Gm01	49486238	Chr01	50370380	N
BARC_1.01_Gm01_49498159_A_C	A	C	Gm01	49498159	Chr01	50382301	N
BARC_1.01_Gm01_49499286_T_C	T	C	Gm01	49499286	Chr01	50383428	N
BARC_1.01_Gm01_49503516_G_T	G	T	Gm01	49503516	Chr01	50387658	N
BARC_1.01_Gm01_49507354_A_C	A	C	Gm01	49507354	Chr01	50391496	N
BARC_1.01_Gm01_49534591_A_C	A	C	Gm01	49534591	Chr01	50418733	N
BARC_1.01_Gm01_49541169_A_G	A	G	Gm01	49541169	Chr01	50425311	N
BARC_1.01_Gm01_49556214_A_C	A	C	Gm01	49556214	Chr01	50440356	N
BARC_1.01_Gm01_49561210_G_T	G	T	Gm01	49561210	Chr01	50445352	N
BARC_1.01_Gm01_49566893_G_T	G	T	Gm01	49566893	Chr01	50451035	N
BARC_1.01_Gm01_49569356_C_T	C	T	Gm01	49569356	Chr01	50453498	N
BARC_1.01_Gm01_49570966_T_C	T	C	Gm01	49570966	Chr01	50455130	N
BARC_1.01_Gm01_49580206_T_C	T	C	Gm01	49580206	Chr01	50464370	N
BARC_1.01_Gm01_49602845_C_T	C	T	Gm01	49602845	Chr01	50487009	N
BARC_1.01_Gm01_49605797_A_C	A	C	Gm01	49605797	Chr01	50489961	N
BARC_1.01_Gm01_49619951_C_T	C	T	Gm01	49619951	Chr01	50504115	N
BARC_1.01_Gm01_49622494_T_C	T	C	Gm01	49622494	Chr01	50506658	N
BARC_1.01_Gm01_49626421_G_A	G	A	Gm01	49626421	Chr01	50510585	N
BARC_1.01_Gm01_49629261_T_G	T	G	Gm01	49629261	Chr01	50513425	N
BARC_1.01_Gm01_49635005_G_A	G	A	Gm01	49635005	Chr01	50519169	N
BARC_1.01_Gm01_49637775_A_G	A	G	Gm01	49637775	Chr01	50521939	N
BARC_1.01_Gm01_49643187_C_A	C	A	Gm01	49643187	Chr01	50527351	N
BARC_1.01_Gm01_49646744_C_T	C	T	Gm01	49646744	Chr01	50531224	N
BARC_1.01_Gm01_49661515_C_A	C	A	Gm01	49661515	Chr01	50545995	N
BARC_1.01_Gm01_49678791_T_C	T	C	Gm01	49678791	Chr01	50563271	N
BARC_1.01_Gm01_49687691_C_T	C	T	Gm01	49687691	Chr01	50572171	N
BARC_1.01_Gm01_49691804_T_G	T	G	Gm01	49691804	Chr01	50576284	N
BARC_1.01_Gm01_49705078_T_G	T	G	Gm01	49705078	Chr01	50589558	N
BARC_1.01_Gm01_49714154_T_C	T	C	Gm01	49714154	Chr01	50598634	N
BARC_1.01_Gm01_49716929_G_T	G	T	Gm01	49716929	Chr01	50601409	N
BARC_1.01_Gm01_49726502_A_G	A	G	Gm01	49726502	Chr01	50610980	N
BARC_1.01_Gm01_49746465_A_G	A	G	Gm01	49746465	Chr01	50630943	N
BARC_1.01_Gm01_49770288_T_C	T	C	Gm01	49770288	Chr01	50654766	N
BARC_1.01_Gm01_49788599_C_T	C	T	Gm01	49788599	Chr01	50673074	N
BARC_1.01_Gm01_49806920_A_G	A	G	Gm01	49806920	Chr01	50691395	N
BARC_1.01_Gm01_49814547_G_A	G	A	Gm01	49814547	Chr01	50699022	N
BARC_1.01_Gm01_49816449_T_C	T	C	Gm01	49816449	Chr01	50700924	N
BARC_1.01_Gm01_49828545_T_C	T	C	Gm01	49828545	Chr01	50713020	N
BARC_1.01_Gm01_49840722_A_G	A	G	Gm01	49840722	Chr01	50725197	N
BARC_1.01_Gm01_49848412_G_A	G	A	Gm01	49848412	Chr01	50732887	N
BARC_1.01_Gm01_49856450_T_C	T	C	Gm01	49856450	Chr01	50740925	N
BARC_1.01_Gm01_49871077_G_A	G	A	Gm01	49871077	Chr01	50755552	N
BARC_1.01_Gm01_49912586_C_A	C	A	Gm01	49912586	Chr01	50797061	N
BARC_1.01_Gm01_49915265_T_C	T	C	Gm01	49915265	Chr01	50799740	N
BARC_1.01_Gm01_49930571_G_A	G	A	Gm01	49930571	Chr01	50814870	N
BARC_1.01_Gm01_49936870_A_G	A	G	Gm01	49936870	Chr01	50821169	N
BARC_1.01_Gm01_49959483_G_A	G	A	Gm01	49959483	Chr01	50843782	N
BARC_1.01_Gm01_49970690_T_C	T	C	Gm01	49970690	Chr01	50854989	N
BARC_1.01_Gm01_49971915_G_A	G	A	Gm01	49971915	Chr01	50856214	N
BARC_1.01_Gm01_49972922_C_T	C	T	Gm01	49972922	Chr01	50857221	N
BARC_1.01_Gm01_49977277_A_C	A	C	Gm01	49977277	Chr01	50861576	N
BARC_1.01_Gm01_49987647_C_T	C	T	Gm01	49987647	Chr01	50871946	N
BARC_1.01_Gm01_49995453_A_C	A	C	Gm01	49995453	Chr01	50879752	N
BARC_1.01_Gm01_49996882_T_C	T	C	Gm01	49996882	Chr01	50881181	N
BARC_1.01_Gm01_50004764_T_C	T	C	Gm01	50004764	Chr01	50889059	N
BARC_1.01_Gm01_50008674_G_A	G	A	Gm01	50008674	Chr01	50892969	N
BARC_1.01_Gm01_50030885_A_G	A	G	Gm01	50030885	Chr01	50915180	N
BARC_1.01_Gm01_50035662_A_C	A	C	Gm01	50035662	Chr01	50919957	N
BARC_1.01_Gm01_50049428_G_A	G	A	Gm01	50049428	Chr01	50933723	N
BARC_1.01_Gm01_50061279_A_C	A	C	Gm01	50061279	Chr01	50945574	N
BARC_1.01_Gm01_50063918_C_T	C	T	Gm01	50063918	Chr01	50948213	N
BARC_1.01_Gm01_50066150_G_A	G	A	Gm01	50066150	Chr01	50950445	N
BARC_1.01_Gm01_50070243_G_A	G	A	Gm01	50070243	Chr01	50954538	N
BARC_1.01_Gm01_50098348_G_T	G	T	Gm01	50098348	Chr01	50982643	N
BARC_1.01_Gm01_50116012_T_C	T	C	Gm01	50116012	Chr13	14004167	N
BARC_1.01_Gm01_50120941_A_G	A	G	Gm01	50120941	Chr01	51005732	N
BARC_1.01_Gm01_50122115_T_G	T	G	Gm01	50122115	Chr01	51006906	N
BARC_1.01_Gm01_50128704_G_T	G	T	Gm01	50128704	Chr01	51013843	N
BARC_1.01_Gm01_50164442_C_T	C	T	Gm01	50164442	Chr01	51049621	N
BARC_1.01_Gm01_50169512_G_T	G	T	Gm01	50169512	Chr01	51054691	N
BARC_1.01_Gm01_50172019_A_C	A	C	Gm01	50172019	Chr01	51057198	N
BARC_1.01_Gm01_50177742_C_T	C	T	Gm01	50177742	Chr01	51062921	N
BARC_1.01_Gm01_50183727_G_A	G	A	Gm01	50183727	Chr01	51068906	N
BARC_1.01_Gm01_50187669_A_C	A	C	Gm01	50187669	Chr01	51072848	N
BARC_1.01_Gm01_50191395_T_G	T	G	Gm01	50191395	Chr01	51076574	N
BARC_1.01_Gm01_50202416_C_T	C	T	Gm01	50202416	Chr01	51087595	N
BARC_1.01_Gm01_50210490_A_C	A	C	Gm01	50210490	Chr01	51095669	N
BARC_1.01_Gm01_50216637_T_C	T	C	Gm01	50216637	Chr01	51101816	N
BARC_1.01_Gm01_50219219_C_A	C	A	Gm01	50219219	Chr01	51104398	N
BARC_1.01_Gm01_50220522_C_A	C	A	Gm01	50220522	Chr01	51105701	N
BARC_1.01_Gm01_50231565_G_A	G	A	Gm01	50231565	Chr01	51116744	N
BARC_1.01_Gm01_50233239_A_G	A	G	Gm01	50233239	Chr01	51118418	N
BARC_1.01_Gm01_50234215_G_A	G	A	Gm01	50234215	Chr01	51119394	N
BARC_1.01_Gm01_50237140_G_A	G	A	Gm01	50237140	Chr01	51122319	N
BARC_1.01_Gm01_50248226_T_C	T	C	Gm01	50248226	Chr01	51133405	N
BARC_1.01_Gm01_50262496_T_C	T	C	Gm01	50262496	Chr01	51147675	N
BARC_1.01_Gm01_50266179_C_T	C	T	Gm01	50266179	Chr01	51151358	N
BARC_1.01_Gm01_50288161_A_G	A	G	Gm01	50288161	Chr01	51173340	N
BARC_1.01_Gm01_50303939_T_C	T	C	Gm01	50303939	Chr01	51189118	N
BARC_1.01_Gm01_50318073_A_G	A	G	Gm01	50318073	Chr01	51203252	N
BARC_1.01_Gm01_50322635_A_G	A	G	Gm01	50322635	Chr01	51207814	N
BARC_1.01_Gm01_50330375_A_C	A	C	Gm01	50330375	Chr01	51215554	N
BARC_1.01_Gm01_50339598_C_A	C	A	Gm01	50339598	Chr01	51224777	N
BARC_1.01_Gm01_50382854_C_T	C	T	Gm01	50382854	Chr01	51268033	N
BARC_1.01_Gm01_50384363_A_C	A	C	Gm01	50384363	Chr01	51269542	N
BARC_1.01_Gm01_50392631_A_G	A	G	Gm01	50392631	Chr01	51277810	N
BARC_1.01_Gm01_50401877_C_T	C	T	Gm01	50401877	Chr01	51287056	N
BARC_1.01_Gm01_50423856_A_C	A	C	Gm01	50423856	Chr01	51309036	N
BARC_1.01_Gm01_50479868_A_G	A	G	Gm01	50479868	Chr01	51365393	N
BARC_1.01_Gm01_50507289_A_G	A	G	Gm01	50507289	Chr01	51392814	N
BARC_1.01_Gm01_50522881_A_G	A	G	Gm01	50522881	Chr01	51408405	N
BARC_1.01_Gm01_50526214_G_A	G	A	Gm01	50526214	Chr01	51411738	N
BARC_1.01_Gm01_50546020_T_C	T	C	Gm01	50546020	Chr01	51431544	N
BARC_1.01_Gm01_50550695_C_T	C	T	Gm01	50550695	Chr01	51436219	N
BARC_1.01_Gm01_50606635_C_A	C	A	Gm01	50606635	Chr01	51492159	N
BARC_1.01_Gm01_50611036_T_C	T	C	Gm01	50611036	Chr01	51496560	N
BARC_1.01_Gm01_50615452_T_C	T	C	Gm01	50615452	Chr01	51500976	N
BARC_1.01_Gm01_50616458_T_C	T	C	Gm01	50616458	Chr01	51501982	N
BARC_1.01_Gm01_50619719_G_A	G	A	Gm01	50619719	Chr01	51505243	N
BARC_1.01_Gm01_50640733_T_C	T	C	Gm01	50640733	Chr01	51526257	N
BARC_1.01_Gm01_50644671_A_C	A	C	Gm01	50644671	Chr01	51530195	N
BARC_1.01_Gm01_50647906_G_A	G	A	Gm01	50647906	Chr01	51533430	N
BARC_1.01_Gm01_50660031_A_G	A	G	Gm01	50660031	Chr01	51545555	N
BARC_1.01_Gm01_50664993_G_A	G	A	Gm01	50664993	Chr01	51550517	N
BARC_1.01_Gm01_50673459_T_C	T	C	Gm01	50673459	Chr01	51558983	N
BARC_1.01_Gm01_50678679_C_T	C	T	Gm01	50678679	Chr01	51564203	N
BARC_1.01_Gm01_50684567_C_T	C	T	Gm01	50684567	Chr01	51570091	N
BARC_1.01_Gm01_50704279_A_G	A	G	Gm01	50704279	Chr01	51589803	N
BARC_1.01_Gm01_50711950_T_C	T	C	Gm01	50711950	Chr01	51597474	N
BARC_1.01_Gm01_50726668_C_T	C	T	Gm01	50726668	Chr01	51612186	N
BARC_1.01_Gm01_50731458_G_A	G	A	Gm01	50731458	Chr01	51616976	N
BARC_1.01_Gm01_50733825_G_A	G	A	Gm01	50733825	Chr01	51619343	N
BARC_1.01_Gm01_50744456_A_C	A	C	Gm01	50744456	Chr01	51629974	N
BARC_1.01_Gm01_50754483_T_C	T	C	Gm01	50754483	Chr01	51640001	N
BARC_1.01_Gm01_50780193_A_C	A	C	Gm01	50780193	Chr01	51665711	N
BARC_1.01_Gm01_50789535_C_T	C	T	Gm01	50789535	Chr01	51675082	N
BARC_1.01_Gm01_50793921_T_C	T	C	Gm01	50793921	Chr01	51679468	N
BARC_1.01_Gm01_50795612_A_G	A	G	Gm01	50795612	Chr01	51681159	N
BARC_1.01_Gm01_50805598_C_T	C	T	Gm01	50805598	Chr01	51691145	N
BARC_1.01_Gm01_50820811_A_G	A	G	Gm01	50820811	Chr01	51706358	N
BARC_1.01_Gm01_50824960_C_T	C	T	Gm01	50824960	Chr01	51710507	N
BARC_1.01_Gm01_50831484_A_G	A	G	Gm01	50831484	Chr01	51717031	N
BARC_1.01_Gm01_50835295_G_A	G	A	Gm01	50835295	Chr01	51720842	N
BARC_1.01_Gm01_50846493_G_A	G	A	Gm01	50846493	Chr01	51732040	N
BARC_1.01_Gm01_50854973_G_T	G	T	Gm01	50854973	Chr01	51740520	N
BARC_1.01_Gm01_50856594_G_A	G	A	Gm01	50856594	Chr01	51742141	N
BARC_1.01_Gm01_50867696_C_T	C	T	Gm01	50867696	Chr01	51752899	N
BARC_1.01_Gm01_50873597_G_A	G	A	Gm01	50873597	Chr01	51758800	N
BARC_1.01_Gm01_50884416_A_C	A	C	Gm01	50884416	Chr01	51769619	N
BARC_1.01_Gm01_50889550_T_C	T	C	Gm01	50889550	Chr01	51774753	N
BARC_1.01_Gm01_50890788_C_T	C	T	Gm01	50890788	Chr01	51775991	N
BARC_1.01_Gm01_50904597_C_A	C	A	Gm01	50904597	Chr01	51789800	N
BARC_1.01_Gm01_50910511_G_A	G	A	Gm01	50910511	Chr01	51795714	N
BARC_1.01_Gm01_50912686_C_A	C	A	Gm01	50912686	Chr01	51797889	N
BARC_1.01_Gm01_50927214_T_C	T	C	Gm01	50927214	Chr01	51814000	N
BARC_1.01_Gm01_50930326_G_A	G	A	Gm01	50930326	Chr01	51817112	N
BARC_1.01_Gm01_50932054_T_C	T	C	Gm01	50932054	Chr01	51818840	N
BARC_1.01_Gm01_50944412_G_A	G	A	Gm01	50944412	Chr01	51831198	N
BARC_1.01_Gm01_50953881_G_A	G	A	Gm01	50953881	Chr01	51840667	N
BARC_1.01_Gm01_50979742_A_G	A	G	Gm01	50979742	Chr01	51866528	N
BARC_1.01_Gm01_50983154_A_C	A	C	Gm01	50983154	Chr01	51869940	N
BARC_1.01_Gm01_51010246_A_C	A	C	Gm01	51010246	Chr01	51897032	N
BARC_1.01_Gm01_51032540_C_T	C	T	Gm01	51032540	Chr01	51919326	N
BARC_1.01_Gm01_51034693_A_C	A	C	Gm01	51034693	Chr01	51921479	N
BARC_1.01_Gm01_51037605_T_C	T	C	Gm01	51037605	Chr01	51924391	N
BARC_1.01_Gm01_51049901_G_T	G	T	Gm01	51049901	Chr01	51936687	N
BARC_1.01_Gm01_51074675_C_T	C	T	Gm01	51074675	Chr01	51961463	N
BARC_1.01_Gm01_51097931_C_A	C	A	Gm01	51097931	Chr01	51984719	N
BARC_1.01_Gm01_51108095_A_G	A	G	Gm01	51108095	Chr01	51994883	N
BARC_1.01_Gm01_51114498_T_C	T	C	Gm01	51114498	Chr01	52001286	N
BARC_1.01_Gm01_51139561_T_G	T	G	Gm01	51139561	Chr01	52026349	N
BARC_1.01_Gm01_51152589_C_A	C	A	Gm01	51152589	Chr01	52039377	N
BARC_1.01_Gm01_51198633_T_G	T	G	Gm01	51198633	Chr01	52085421	N
BARC_1.01_Gm01_51212286_A_C	A	C	Gm01	51212286	Chr01	52099074	N
BARC_1.01_Gm01_51230562_C_A	C	A	Gm01	51230562	Chr01	52117349	N
BARC_1.01_Gm01_51300756_A_C	A	C	Gm01	51300756	Chr01	52187543	N
BARC_1.01_Gm01_51307226_T_C	T	C	Gm01	51307226	Chr01	52194013	N
BARC_1.01_Gm01_51316219_C_T	C	T	Gm01	51316219	Chr01	52203006	N
BARC_1.01_Gm01_51326905_T_C	T	C	Gm01	51326905	Chr01	52213692	N
BARC_1.01_Gm01_51330200_C_A	C	A	Gm01	51330200	Chr01	52216987	N
BARC_1.01_Gm01_51338748_G_A	G	A	Gm01	51338748	Chr01	52225405	N
BARC_1.01_Gm01_51352606_T_C	T	C	Gm01	51352606	Chr01	52239898	N
BARC_1.01_Gm01_51363665_C_A	C	A	Gm01	51363665	Chr01	52250957	N
BARC_1.01_Gm01_51368168_C_T	C	T	Gm01	51368168	Chr01	52255460	N
BARC_1.01_Gm01_51369948_C_T	C	T	Gm01	51369948	Chr01	52257240	N
BARC_1.01_Gm01_51376821_C_A	C	A	Gm01	51376821	Chr01	52264113	N
BARC_1.01_Gm01_51384743_C_T	C	T	Gm01	51384743	Chr01	52272035	N
BARC_1.01_Gm01_51391854_A_C	A	C	Gm01	51391854	Chr01	52279146	N
BARC_1.01_Gm01_51396499_T_G	T	G	Gm01	51396499	Chr01	52283791	N
BARC_1.01_Gm01_51398886_G_A	G	A	Gm01	51398886	Chr01	52286178	N
BARC_1.01_Gm01_51402003_A_C	A	C	Gm01	51402003	Chr01	52289295	N
BARC_1.01_Gm01_51416475_G_A	G	A	Gm01	51416475	Chr01	52303767	N
BARC_1.01_Gm01_51425201_A_G	A	G	Gm01	51425201	Chr01	52312493	N
BARC_1.01_Gm01_51443735_C_T	C	T	Gm01	51443735	Chr01	52331027	N
BARC_1.01_Gm01_51448070_T_C	T	C	Gm01	51448070	Chr01	52335362	N
BARC_1.01_Gm01_51460913_C_A	C	A	Gm01	51460913	Chr01	52348205	N
BARC_1.01_Gm01_51467437_C_T	C	T	Gm01	51467437	Chr01	52354729	N
BARC_1.01_Gm01_51481435_C_A	C	A	Gm01	51481435	Chr01	52368727	N
BARC_1.01_Gm01_51490945_C_T	C	T	Gm01	51490945	Chr01	52378237	N
BARC_1.01_Gm01_51492936_G_A	G	A	Gm01	51492936	Chr01	52380228	N
BARC_1.01_Gm01_51528540_T_C	T	C	Gm01	51528540	Chr01	52415832	N
BARC_1.01_Gm01_51532340_A_C	A	C	Gm01	51532340	Chr01	52419632	N
BARC_1.01_Gm01_51538776_C_A	C	A	Gm01	51538776	Chr01	52426068	N
BARC_1.01_Gm01_51549335_G_T	G	T	Gm01	51549335	Chr01	52436627	N
BARC_1.01_Gm01_51563478_G_A	G	A	Gm01	51563478	Chr01	52450797	N
BARC_1.01_Gm01_51567102_A_G	A	G	Gm01	51567102	Chr01	52454421	N
BARC_1.01_Gm01_51575349_C_T	C	T	Gm01	51575349	Chr01	52462668	N
BARC_1.01_Gm01_51582978_A_G	A	G	Gm01	51582978	Chr01	52470297	N
BARC_1.01_Gm01_51585024_T_C	T	C	Gm01	51585024	Chr01	52472343	N
BARC_1.01_Gm01_51600756_G_T	G	T	Gm01	51600756	Chr01	52488075	N
BARC_1.01_Gm01_51612381_A_G	A	G	Gm01	51612381	Chr01	52499700	N
BARC_1.01_Gm01_51627907_G_A	G	A	Gm01	51627907	Chr01	52515226	N
BARC_1.01_Gm01_51629482_G_T	G	T	Gm01	51629482	Chr01	52516801	N
BARC_1.01_Gm01_51634920_C_T	C	T	Gm01	51634920	Chr01	52522239	N
BARC_1.01_Gm01_51636488_G_A	G	A	Gm01	51636488	Chr01	52523807	N
BARC_1.01_Gm01_51640016_A_C	A	C	Gm01	51640016	Chr01	52527335	N
BARC_1.01_Gm01_51642038_T_G	T	G	Gm01	51642038	Chr01	52529357	N
BARC_1.01_Gm01_51645840_A_C	A	C	Gm01	51645840	Chr01	52533159	N
BARC_1.01_Gm01_51659049_G_A	G	A	Gm01	51659049	Chr01	52546368	N
BARC_1.01_Gm01_51676019_T_C	T	C	Gm01	51676019	Chr01	52563338	N
BARC_1.01_Gm01_51690243_T_C	T	C	Gm01	51690243	Chr01	52577562	N
BARC_1.01_Gm01_51697160_T_C	T	C	Gm01	51697160	Chr01	52584479	N
BARC_1.01_Gm01_51698897_T_C	T	C	Gm01	51698897	Chr01	52586216	N
BARC_1.01_Gm01_51704976_C_T	C	T	Gm01	51704976	Chr01	52592295	N
BARC_1.01_Gm01_51708059_C_T	C	T	Gm01	51708059	Chr01	52595378	N
BARC_1.01_Gm01_51711003_T_C	T	C	Gm01	51711003	Chr01	52598322	N
BARC_1.01_Gm01_51716187_G_T	G	T	Gm01	51716187	Chr01	52603506	N
BARC_1.01_Gm01_51718949_G_A	G	A	Gm01	51718949	Chr01	52606268	N
BARC_1.01_Gm01_51721249_T_C	T	C	Gm01	51721249	Chr01	52608568	N
BARC_1.01_Gm01_51731246_A_G	A	G	Gm01	51731246	Chr01	52618506	N
BARC_1.01_Gm01_51734464_G_A	G	A	Gm01	51734464	Chr01	52621724	N
BARC_1.01_Gm01_51738942_C_T	C	T	Gm01	51738942	Chr01	52626202	N
BARC_1.01_Gm01_51751172_G_A	G	A	Gm01	51751172	Chr01	52638432	N
BARC_1.01_Gm01_51753911_C_T	C	T	Gm01	51753911	Chr01	52641171	N
BARC_1.01_Gm01_51757381_A_G	A	G	Gm01	51757381	Chr01	52644641	N
BARC_1.01_Gm01_51764870_C_T	C	T	Gm01	51764870	Chr01	52652130	N
BARC_1.01_Gm01_51802192_C_T	C	T	Gm01	51802192	Chr01	52689452	N
BARC_1.01_Gm01_51811974_T_G	T	G	Gm01	51811974	Chr01	52699234	N
BARC_1.01_Gm01_51813516_A_G	A	G	Gm01	51813516	Chr01	52700776	N
BARC_1.01_Gm01_51814887_G_A	G	A	Gm01	51814887	Chr01	52702147	N
BARC_1.01_Gm01_51817602_C_T	C	T	Gm01	51817602	Chr01	52704862	N
BARC_1.01_Gm01_51818565_C_A	C	A	Gm01	51818565	Chr01	52705825	N
BARC_1.01_Gm01_51822637_C_T	C	T	Gm01	51822637	Chr01	52709897	N
BARC_1.01_Gm01_51826227_T_C	T	C	Gm01	51826227	Chr01	52713487	N
BARC_1.01_Gm01_51828652_T_C	T	C	Gm01	51828652	Chr01	52715912	N
BARC_1.01_Gm01_51831718_G_A	G	A	Gm01	51831718	Chr01	52718978	N
BARC_1.01_Gm01_51833994_T_C	T	C	Gm01	51833994	Chr01	52721254	N
BARC_1.01_Gm01_51837770_A_C	A	C	Gm01	51837770	Chr01	52725030	N
BARC_1.01_Gm01_51841429_A_G	A	G	Gm01	51841429	Chr01	52728689	N
BARC_1.01_Gm01_51843279_T_G	T	G	Gm01	51843279	Chr01	52730539	N
BARC_1.01_Gm01_51853008_A_G	A	G	Gm01	51853008	Chr01	52740268	N
BARC_1.01_Gm01_51854844_T_C	T	C	Gm01	51854844	Chr01	52742104	N
BARC_1.01_Gm01_51855881_G_A	G	A	Gm01	51855881	Chr01	52743141	N
BARC_1.01_Gm01_51860371_T_G	T	G	Gm01	51860371	Chr01	52747631	N
BARC_1.01_Gm01_51861506_T_C	T	C	Gm01	51861506	Chr01	52748766	N
BARC_1.01_Gm01_51867440_C_T	C	T	Gm01	51867440	Chr01	52754700	N
BARC_1.01_Gm01_51868474_G_A	G	A	Gm01	51868474	Chr01	52755734	N
BARC_1.01_Gm01_51875151_T_G	T	G	Gm01	51875151	Chr01	52762411	N
BARC_1.01_Gm01_51877623_C_T	C	T	Gm01	51877623	Chr01	52764883	N
BARC_1.01_Gm01_51878548_G_A	G	A	Gm01	51878548	Chr01	52765808	N
BARC_1.01_Gm01_51882773_A_G	A	G	Gm01	51882773	Chr01	52770050	N
BARC_1.01_Gm01_51890126_A_G	A	G	Gm01	51890126	Chr01	52777403	N
BARC_1.01_Gm01_51898400_A_G	A	G	Gm01	51898400	Chr01	52785677	N
BARC_1.01_Gm01_51919349_C_T	C	T	Gm01	51919349	Chr01	52806626	N
BARC_1.01_Gm01_51923810_G_A	G	A	Gm01	51923810	Chr01	52811087	N
BARC_1.01_Gm01_51932339_A_G	A	G	Gm01	51932339	Chr01	52819616	N
BARC_1.01_Gm01_51940422_C_A	C	A	Gm01	51940422	Chr01	52827698	N
BARC_1.01_Gm01_51946478_A_C	A	C	Gm01	51946478	Chr01	52833754	N
BARC_1.01_Gm01_51957108_T_G	T	G	Gm01	51957108	Chr01	52844384	N
BARC_1.01_Gm01_51960351_T_G	T	G	Gm01	51960351	Chr01	52847627	N
BARC_1.01_Gm01_51977609_C_T	C	T	Gm01	51977609	Chr01	52864885	N
BARC_1.01_Gm01_52033784_A_C	A	C	Gm01	52033784	Chr01	52921062	N
BARC_1.01_Gm01_52065546_A_C	A	C	Gm01	52065546	Chr01	52952824	N
BARC_1.01_Gm01_52102056_T_C	T	C	Gm01	52102056	Chr01	52989334	N
BARC_1.01_Gm01_52107840_G_A	G	A	Gm01	52107840	Chr01	52995118	N
BARC_1.01_Gm01_52146616_T_C	T	C	Gm01	52146616	Chr01	53033894	N
BARC_1.01_Gm01_52147816_G_A	G	A	Gm01	52147816	Chr01	53035094	N
BARC_1.01_Gm01_52154366_A_G	A	G	Gm01	52154366	Chr01	53041644	N
BARC_1.01_Gm01_52163758_A_G	A	G	Gm01	52163758	Chr01	53051036	N
BARC_1.01_Gm01_52178519_C_T	C	T	Gm01	52178519	Chr01	53065797	N
BARC_1.01_Gm01_52180318_G_A	G	A	Gm01	52180318	Chr01	53067596	N
BARC_1.01_Gm01_52187089_A_G	A	G	Gm01	52187089	Chr01	53074367	N
BARC_1.01_Gm01_52189347_G_A	G	A	Gm01	52189347	Chr01	53076452	N
BARC_1.01_Gm01_52218391_C_T	C	T	Gm01	52218391	Chr01	53105494	N
BARC_1.01_Gm01_52237108_A_G	A	G	Gm01	52237108	Chr01	53124211	N
BARC_1.01_Gm01_52242356_A_C	A	C	Gm01	52242356	Chr01	53129459	N
BARC_1.01_Gm01_52249479_T_G	T	G	Gm01	52249479	Chr01	53136582	N
BARC_1.01_Gm01_52253980_C_T	C	T	Gm01	52253980	Chr01	53141084	N
BARC_1.01_Gm01_52263952_T_C	T	C	Gm01	52263952	Chr01	53151056	N
BARC_1.01_Gm01_52300867_C_T	C	T	Gm01	52300867	Chr01	53187971	N
BARC_1.01_Gm01_52334684_A_G	A	G	Gm01	52334684	Chr01	53221788	N
BARC_1.01_Gm01_52343679_T_C	T	C	Gm01	52343679	Chr01	53230783	N
BARC_1.01_Gm01_52386309_T_C	T	C	Gm01	52386309	Chr01	53273430	N
BARC_1.01_Gm01_52404287_T_C	T	C	Gm01	52404287	Chr01	53286687	N
BARC_1.01_Gm01_52405415_G_A	G	A	Gm01	52405415	Chr01	53287815	N
BARC_1.01_Gm01_52418001_T_C	T	C	Gm01	52418001	Chr01	53302725	N
BARC_1.01_Gm01_52427980_T_C	T	C	Gm01	52427980	Chr01	53312704	N
BARC_1.01_Gm01_52440188_A_C	A	C	Gm01	52440188	Chr01	53324912	N
BARC_1.01_Gm01_52450585_C_T	C	T	Gm01	52450585	Chr01	53335309	N
BARC_1.01_Gm01_52467781_G_A	G	A	Gm01	52467781	Chr01	53353242	N
BARC_1.01_Gm01_52493627_T_C	T	C	Gm01	52493627	Chr01	53378518	N
BARC_1.01_Gm01_52535570_T_C	T	C	Gm01	52535570	Chr01	53420461	N
BARC_1.01_Gm01_52540280_C_T	C	T	Gm01	52540280	Chr01	53425171	N
BARC_1.01_Gm01_52542583_A_C	A	C	Gm01	52542583	Chr01	53427474	N
BARC_1.01_Gm01_52551516_A_G	A	G	Gm01	52551516	Chr01	53436407	N
BARC_1.01_Gm01_52570528_T_C	T	C	Gm01	52570528	Chr01	53455419	N
BARC_1.01_Gm01_52578749_C_T	C	T	Gm01	52578749	Chr01	53463640	N
BARC_1.01_Gm01_52586486_T_C	T	C	Gm01	52586486	Chr01	53471377	N
BARC_1.01_Gm01_52588081_T_C	T	C	Gm01	52588081	Chr01	53472972	N
BARC_1.01_Gm01_52598645_G_A	G	A	Gm01	52598645	Chr01	53483519	N
BARC_1.01_Gm01_52606038_C_A	C	A	Gm01	52606038	Chr01	53490912	N
BARC_1.01_Gm01_52633701_A_G	A	G	Gm01	52633701	Chr01	53518575	N
BARC_1.01_Gm01_52636371_C_A	C	A	Gm01	52636371	Chr01	53521245	N
BARC_1.01_Gm01_52638106_T_C	T	C	Gm01	52638106	Chr01	53522980	N
BARC_1.01_Gm01_52642507_T_G	T	G	Gm01	52642507	Chr01	53527381	N
BARC_1.01_Gm01_52661511_A_G	A	G	Gm01	52661511	Chr01	53546385	N
BARC_1.01_Gm01_52666974_C_A	C	A	Gm01	52666974	Chr01	53551848	N
BARC_1.01_Gm01_52669997_C_T	C	T	Gm01	52669997	Chr01	53554871	N
BARC_1.01_Gm01_52671468_C_A	C	A	Gm01	52671468	Chr01	53556342	N
BARC_1.01_Gm01_52675597_T_C	T	C	Gm01	52675597	Chr01	53560471	N
BARC_1.01_Gm01_52689574_C_T	C	T	Gm01	52689574	Chr01	53574448	N
BARC_1.01_Gm01_52699194_G_A	G	A	Gm01	52699194	Chr01	53584068	N
BARC_1.01_Gm01_52700834_T_G	T	G	Gm01	52700834	Chr01	53585708	N
BARC_1.01_Gm01_52710425_C_A	C	A	Gm01	52710425	Chr01	53595299	N
BARC_1.01_Gm01_52717757_A_C	A	C	Gm01	52717757	Chr01	53602631	N
BARC_1.01_Gm01_52725856_C_T	C	T	Gm01	52725856	Chr01	53610730	N
BARC_1.01_Gm01_52732480_C_A	C	A	Gm01	52732480	Chr01	53617353	N
BARC_1.01_Gm01_52738639_G_A	G	A	Gm01	52738639	Chr01	53623512	N
BARC_1.01_Gm01_52743661_G_A	G	A	Gm01	52743661	Chr01	53628534	N
BARC_1.01_Gm01_52789518_A_G	A	G	Gm01	52789518	Chr01	53674391	N
BARC_1.01_Gm01_52792053_G_A	G	A	Gm01	52792053	Chr01	53676926	N
BARC_1.01_Gm01_52794801_A_G	A	G	Gm01	52794801	Chr01	53679674	N
BARC_1.01_Gm01_52815824_C_T	C	T	Gm01	52815824	Chr01	53700697	N
BARC_1.01_Gm01_52821919_C_T	C	T	Gm01	52821919	Chr01	53706792	N
BARC_1.01_Gm01_52832916_T_C	T	C	Gm01	52832916	Chr01	53717789	N
BARC_1.01_Gm01_52834483_G_A	G	A	Gm01	52834483	Chr01	53719356	N
BARC_1.01_Gm01_52836396_G_A	G	A	Gm01	52836396	Chr01	53721269	N
BARC_1.01_Gm01_52841636_C_T	C	T	Gm01	52841636	Chr01	53726509	N
BARC_1.01_Gm01_52845873_G_A	G	A	Gm01	52845873	Chr01	53730746	N
BARC_1.01_Gm01_52847202_T_C	T	C	Gm01	52847202	Chr01	53732075	N
BARC_1.01_Gm01_52853873_G_A	G	A	Gm01	52853873	Chr01	53738746	N
BARC_1.01_Gm01_52856403_G_A	G	A	Gm01	52856403	Chr01	53741276	N
BARC_1.01_Gm01_52863692_C_T	C	T	Gm01	52863692	Chr01	53748565	N
BARC_1.01_Gm01_52874283_T_C	T	C	Gm01	52874283	Chr01	53759156	N
BARC_1.01_Gm01_52886777_C_A	C	A	Gm01	52886777	Chr01	53771650	N
BARC_1.01_Gm01_52887948_A_G	A	G	Gm01	52887948	Chr01	53772821	N
BARC_1.01_Gm01_52892015_C_T	C	T	Gm01	52892015	Chr01	53776888	N
BARC_1.01_Gm01_52896087_T_C	T	C	Gm01	52896087	Chr01	53780960	N
BARC_1.01_Gm01_52901689_C_T	C	T	Gm01	52901689	Chr01	53786562	N
BARC_1.01_Gm01_52905103_G_A	G	A	Gm01	52905103	Chr01	53789976	N
BARC_1.01_Gm01_52932071_C_A	C	A	Gm01	52932071	Chr01	53816944	N
BARC_1.01_Gm01_52951420_C_A	C	A	Gm01	52951420	Chr01	53836293	N
BARC_1.01_Gm01_52957114_G_A	G	A	Gm01	52957114	Chr01	53841983	N
BARC_1.01_Gm01_52992487_T_C	T	C	Gm01	52992487	Chr01	53877356	N
BARC_1.01_Gm01_53037156_G_A	G	A	Gm01	53037156	Chr01	53922031	N
BARC_1.01_Gm01_53119870_G_T	G	T	Gm01	53119870	Chr01	54004529	N
BARC_1.01_Gm01_53130308_A_G	A	G	Gm01	53130308	Chr01	54014967	N
BARC_1.01_Gm01_53161780_C_T	C	T	Gm01	53161780	Chr01	54046439	N
BARC_1.01_Gm01_53174312_G_A	G	A	Gm01	53174312	Chr01	54058971	N
BARC_1.01_Gm01_53184765_C_T	C	T	Gm01	53184765	Chr01	54069424	N
BARC_1.01_Gm01_53237839_C_T	C	T	Gm01	53237839	Chr01	54122499	N
BARC_1.01_Gm01_53239431_T_C	T	C	Gm01	53239431	Chr01	54124091	N
BARC_1.01_Gm01_53240335_G_A	G	A	Gm01	53240335	Chr01	54124995	N
BARC_1.01_Gm01_53242363_T_G	T	G	Gm01	53242363	Chr01	54127023	N
BARC_1.01_Gm01_53244514_T_G	T	G	Gm01	53244514	Chr01	54129174	N
BARC_1.01_Gm01_53246150_T_C	T	C	Gm01	53246150	Chr01	54130810	N
BARC_1.01_Gm01_53260151_C_T	C	T	Gm01	53260151	Chr01	54144811	N
BARC_1.01_Gm01_53262606_G_A	G	A	Gm01	53262606	Chr01	54147266	N
BARC_1.01_Gm01_53276271_T_C	T	C	Gm01	53276271	Chr01	54160931	N
BARC_1.01_Gm01_53278791_G_T	G	T	Gm01	53278791	Chr01	54163451	N
BARC_1.01_Gm01_53342137_C_A	C	A	Gm01	53342137	Chr01	54226797	N
BARC_1.01_Gm01_53365928_A_G	A	G	Gm01	53365928	Chr01	54250600	N
BARC_1.01_Gm01_53449111_A_G	A	G	Gm01	53449111	Chr01	54357538	N
BARC_1.01_Gm01_53487354_T_C	T	C	Gm01	53487354	Chr01	54395782	N
BARC_1.01_Gm01_53516008_G_T	G	T	Gm01	53516008	Chr01	54424432	N
BARC_1.01_Gm01_53535790_A_G	A	G	Gm01	53535790	Chr01	54444658	N
BARC_1.01_Gm01_53567688_G_A	G	A	Gm01	53567688	Chr01	54476175	N
BARC_1.01_Gm01_53570723_G_A	G	A	Gm01	53570723	Chr01	54479210	N
BARC_1.01_Gm01_53595414_A_C	A	C	Gm01	53595414	Chr01	54503901	N
BARC_1.01_Gm01_53598021_G_A	G	A	Gm01	53598021	Chr01	54506508	N
BARC_1.01_Gm01_53599237_A_G	A	G	Gm01	53599237	Chr01	54507724	N
BARC_1.01_Gm01_53607569_A_C	A	C	Gm01	53607569	Chr01	54516056	N
BARC_1.01_Gm01_53613649_G_A	G	A	Gm01	53613649	Chr01	54522136	N
BARC_1.01_Gm01_53622751_G_A	G	A	Gm01	53622751	Chr01	54531238	N
BARC_1.01_Gm01_53675540_T_C	T	C	Gm01	53675540	Chr01	54584027	N
BARC_1.01_Gm01_53712772_T_C	T	C	Gm01	53712772	Chr01	54621259	N
BARC_1.01_Gm01_53728559_G_T	G	T	Gm01	53728559	Chr01	54637046	N
BARC_1.01_Gm01_53739309_A_G	A	G	Gm01	53739309	Chr01	54647796	N
BARC_1.01_Gm01_53761381_A_G	A	G	Gm01	53761381	Chr01	54669868	N
BARC_1.01_Gm01_53772846_G_T	G	T	Gm01	53772846	Chr01	54681333	N
BARC_1.01_Gm01_53776919_G_A	G	A	Gm01	53776919	Chr01	54685406	N
BARC_1.01_Gm01_53780313_C_A	C	A	Gm01	53780313	Chr01	54688800	N
BARC_1.01_Gm01_53788130_T_G	T	G	Gm01	53788130	Chr01	54696617	N
BARC_1.01_Gm01_53789768_T_C	T	C	Gm01	53789768	Chr01	54698255	N
BARC_1.01_Gm01_53808391_T_C	T	C	Gm01	53808391	Chr01	54716878	N
BARC_1.01_Gm01_53833208_C_T	C	T	Gm01	53833208	Chr01	54741695	N
BARC_1.01_Gm01_53839124_G_A	G	A	Gm01	53839124	Chr01	54747611	N
BARC_1.01_Gm01_53842172_A_G	A	G	Gm01	53842172	Chr01	54750659	N
BARC_1.01_Gm01_53844031_C_T	C	T	Gm01	53844031	Chr01	54752518	N
BARC_1.01_Gm01_53850035_A_G	A	G	Gm01	53850035	Chr01	54758522	N
BARC_1.01_Gm01_53853074_T_C	T	C	Gm01	53853074	Chr01	54761561	N
BARC_1.01_Gm01_53856077_T_C	T	C	Gm01	53856077	Chr01	54764564	N
BARC_1.01_Gm01_53862612_T_C	T	C	Gm01	53862612	Chr01	54771092	N
BARC_1.01_Gm01_53864678_T_G	T	G	Gm01	53864678	Chr01	54773158	N
BARC_1.01_Gm01_53867625_A_G	A	G	Gm01	53867625	Chr01	54776105	N
BARC_1.01_Gm01_53870175_G_A	G	A	Gm01	53870175	Chr01	54778655	N
BARC_1.01_Gm01_53885576_G_A	G	A	Gm01	53885576	Chr01	54794056	N
BARC_1.01_Gm01_53900971_G_A	G	A	Gm01	53900971	Chr01	54809451	N
BARC_1.01_Gm01_53904622_C_T	C	T	Gm01	53904622	Chr01	54813102	N
BARC_1.01_Gm01_53914410_T_C	T	C	Gm01	53914410	Chr01	54822890	N
BARC_1.01_Gm01_53930718_A_G	A	G	Gm01	53930718	Chr01	54839198	N
BARC_1.01_Gm01_53939789_A_C	A	C	Gm01	53939789	Chr01	54848269	N
BARC_1.01_Gm01_53941874_A_C	A	C	Gm01	53941874	Chr01	54850354	N
BARC_1.01_Gm01_53961980_T_C	T	C	Gm01	53961980	Chr01	54870460	N
BARC_1.01_Gm01_53964647_T_C	T	C	Gm01	53964647	Chr01	54873143	N
BARC_1.01_Gm01_53981596_G_A	G	A	Gm01	53981596	Chr01	54890092	N
BARC_1.01_Gm01_53982658_G_A	G	A	Gm01	53982658	Chr01	54891154	N
BARC_1.01_Gm01_53985995_T_G	T	G	Gm01	53985995	Chr01	54894491	N
BARC_1.01_Gm01_53987740_C_A	C	A	Gm01	53987740	Chr01	54896236	N
BARC_1.01_Gm01_53993540_T_C	T	C	Gm01	53993540	Chr01	54902036	N
BARC_1.01_Gm01_54003398_T_G	T	G	Gm01	54003398	Chr01	54911897	N
BARC_1.01_Gm01_54004551_T_G	T	G	Gm01	54004551	Chr01	54913050	N
BARC_1.01_Gm01_54013767_A_G	A	G	Gm01	54013767	Chr01	54922266	N
BARC_1.01_Gm01_54024290_T_C	T	C	Gm01	54024290	Chr01	54932789	N
BARC_1.01_Gm01_54025362_C_T	C	T	Gm01	54025362	Chr01	54933861	N
BARC_1.01_Gm01_54036010_T_C	T	C	Gm01	54036010	Chr01	54944509	N
BARC_1.01_Gm01_54064674_A_G	A	G	Gm01	54064674	Chr01	54973173	N
BARC_1.01_Gm01_54071464_T_C	T	C	Gm01	54071464	Chr01	54979963	N
BARC_1.01_Gm01_54076048_A_C	A	C	Gm01	54076048	Chr01	54984547	N
BARC_1.01_Gm01_54077012_G_T	G	T	Gm01	54077012	Chr01	54985511	N
BARC_1.01_Gm01_54086678_A_G	A	G	Gm01	54086678	Chr01	54995177	N
BARC_1.01_Gm01_54091160_G_A	G	A	Gm01	54091160	Chr01	54999659	N
BARC_1.01_Gm01_54095598_G_A	G	A	Gm01	54095598	Chr01	55004097	N
BARC_1.01_Gm01_54123492_T_C	T	C	Gm01	54123492	Chr01	55031991	N
BARC_1.01_Gm01_54133795_C_T	C	T	Gm01	54133795	Chr01	55042294	N
BARC_1.01_Gm01_54138808_T_C	T	C	Gm01	54138808	Chr01	55047307	N
BARC_1.01_Gm01_54156162_A_G	A	G	Gm01	54156162	Chr01	55064661	N
BARC_1.01_Gm01_54171147_G_T	G	T	Gm01	54171147	Chr01	55079646	N
BARC_1.01_Gm01_54178019_C_T	C	T	Gm01	54178019	Chr01	55086518	N
BARC_1.01_Gm01_54212663_T_C	T	C	Gm01	54212663	Chr01	55121163	N
BARC_1.01_Gm01_54214623_C_T	C	T	Gm01	54214623	Chr01	55123123	N
BARC_1.01_Gm01_54220674_T_C	T	C	Gm01	54220674	Chr01	55129174	N
BARC_1.01_Gm01_54223193_C_T	C	T	Gm01	54223193	Chr01	55131693	N
BARC_1.01_Gm01_54241266_A_C	A	C	Gm01	54241266	Chr01	55149766	N
BARC_1.01_Gm01_54242306_T_C	T	C	Gm01	54242306	Chr01	55150806	N
BARC_1.01_Gm01_54244561_A_G	A	G	Gm01	54244561	Chr01	55153061	N
BARC_1.01_Gm01_54245910_T_C	T	C	Gm01	54245910	Chr01	55154411	N
BARC_1.01_Gm01_54247446_G_A	G	A	Gm01	54247446	Chr01	55155947	N
BARC_1.01_Gm01_54250250_T_C	T	C	Gm01	54250250	Chr01	55158751	N
BARC_1.01_Gm01_54254969_G_A	G	A	Gm01	54254969	Chr01	55163470	N
BARC_1.01_Gm01_54269492_G_A	G	A	Gm01	54269492	Chr01	55177993	N
BARC_1.01_Gm01_54273942_C_T	C	T	Gm01	54273942	Chr01	55182443	N
BARC_1.01_Gm01_54277770_G_A	G	A	Gm01	54277770	Chr01	55186271	N
BARC_1.01_Gm01_54285824_G_A	G	A	Gm01	54285824	Chr01	55194325	N
BARC_1.01_Gm01_54287826_T_C	T	C	Gm01	54287826	Chr01	55196327	N
BARC_1.01_Gm01_54303458_C_T	C	T	Gm01	54303458	Chr01	55211959	N
BARC_1.01_Gm01_54309935_T_C	T	C	Gm01	54309935	Chr01	55218436	N
BARC_1.01_Gm01_54314194_A_C	A	C	Gm01	54314194	Chr01	55222695	N
BARC_1.01_Gm01_54318218_T_G	T	G	Gm01	54318218	Chr01	55226719	N
BARC_1.01_Gm01_54321920_A_G	A	G	Gm01	54321920	Chr01	55230421	N
[truncated: 50,043 more rows]
