# Supplementary material for: Environmental Association Analyses Identify Candidates for Abiotic Stress Tolerance in Glycine soja, the Wild Progenitor of Cultivated Soybeans
Source: G3 (Bethesda). 2016 Jan 27;6(4):835–43. doi: 10.1534/g3.116.026914 (PMC4825654; doi:10.1534/g3.116.026914)
Supplement: Supporting Information [file supp_g3.116.026914_TableS3.txt]

Table S3. Bioclimatic and Biophysical variables examined in this study.
PI	latitude	longitude	Altitude	Mean_Annual_Temperature	Mean_Temp_Warmest_Quarter	Mean_Temp_Coldest_Quarter	Annual_Precipitation	Precipitation_Wettest_Month	Precipitation_Driest_Month	Precipitation_Seasonality	Precipitation_Wettest_Quarter	Precipitation_Driest_Quarter	Precipitation_Warmest_Quarter	Precipitation_Coldest_Quarter	Mean_Diurnal_Range	Isothermality	Temperature_Seasonality	Max_Temp_Warmest_Month	Min_Temp_Coldest_Month	Temperature_Annual_Range	Mean_Temperature_Wettest_Quarter	Mean_Temp_Driest_Quarter	Mean_Precipitation_January	Mean_Precipitation_October	Mean_Precipitation_November	Mean_Precipitation_December	Mean_Precipitation_February	Mean_Precipitation_March	Mean_Precipitation_April	Mean_Precipitation_May	Mean_Precipitation_June	Mean_Precipitation_July	Mean_Precipitation_August	Mean_Precipitation_September	Max_Temp_January	Max_Temp_October	Max_Temp_November	Max_Temp_December	Max_Temp_February	Max_Temp_March	Max_Temp_April	Max_Temp_May	Max_Temp_June	Max_Temp_July	Max_Temp_August	Max_Temp_September	Mean_Temp_January	Mean_Temp_October	Mean_Temp_November
PI339731	37.91	128.04	439	88	213	-50	1314	323	24	88	766	81	749	81	116	29	10131	271	-127	398	206	-50	24	52	46	28	29	45	82	99	143	323	283	160	-8	171	89	17	15	79	160	214	250	268	271	226	-68	105	32
PI339732	37.31	128.535	436	94	213	-35	1373	291	32	76	746	108	725	108	110	29	9591	270	-106	376	207	-35	35	66	53	32	41	61	91	97	151	291	283	172	3	176	99	32	23	80	160	212	244	266	270	228	-52	111	42
PI339733	38.15	127.3	156	102	227	-35	1415	413	20	101	892	70	860	70	108	27	10132	282	-108	390	221	-35	20	50	48	25	25	48	81	82	144	413	303	176	2	186	100	24	27	89	167	224	259	279	282	240	-53	122	47
PI349647	37.2840004	127.0189972	68	115	238	-19	1319	353	23	91	778	77	755	77	97	25	10004	294	-84	378	235	-19	23	51	49	26	28	50	97	87	130	353	272	153	9	192	112	37	34	93	171	226	261	284	294	252	-38	132	61
PI366119	34.8500023	136.9166718	5	157	259	56	1654	229	51	44	591	170	591	170	82	26	7893	314	7	307	259	56	51	167	95	55	64	106	145	153	227	191	171	229	86	222	168	114	94	130	184	228	258	298	314	276	46	180	125
PI366120	39.5333328	140.3833313	17	112	229	-3	1667	180	99	20	499	309	499	435	81	24	9125	293	-44	337	229	85	147	145	157	172	116	104	106	99	122	180	154	165	16	183	115	47	24	63	138	195	233	273	293	245	-14	136	73
PI366121	37.459611	139.841056	227	117	233	2	1295	171	80	26	436	245	436	298	90	26	9094	301	-44	345	233	43	106	107	90	108	84	80	81	85	118	171	111	154	24	186	121	56	33	75	159	216	247	284	301	250	-10	138	76
PI366122	37.459611	139.841056	227	117	233	2	1295	171	80	26	436	245	436	298	90	26	9094	301	-44	345	233	43	106	107	90	108	84	80	81	85	118	171	111	154	24	186	121	56	33	75	159	216	247	284	301	250	-10	138	76
PI366124	34.233333	133.783333	32	156	259	60	1209	176	39	46	450	132	428	132	84	27	7800	317	14	303	221	60	39	111	64	40	53	83	103	112	176	162	97	169	89	222	168	117	94	127	182	227	258	303	317	277	51	177	124
PI366125	36.0314706	139.5339203	28	146	247	46	1357	194	35	51	531	120	531	120	95	29	7859	308	-18	326	247	46	35	164	66	38	47	75	95	128	178	169	168	194	91	208	160	115	97	128	183	228	252	291	308	263	36	165	110
PI378683	36.5333328	136.6166687	22	143	249	41	2544	305	148	24	829	456	668	791	79	25	8202	309	-1	310	67	118	292	191	232	305	194	159	149	148	206	247	172	249	59	208	152	95	65	106	171	218	250	292	309	265	29	166	111
PI378685	34.0333328	132.8500061	14	158	260	62	1364	229	37	49	553	151	441	155	84	27	7762	316	14	302	223	85	53	106	61	37	65	103	128	141	229	183	87	171	92	225	172	120	98	131	184	228	260	302	316	278	53	180	127
PI378688	34.583334	135.6166687	17	156	259	58	1569	205	72	34	514	223	512	223	88	28	7890	321	10	311	222	58	74	144	95	72	77	113	142	135	205	174	134	204	87	223	169	118	92	128	188	233	264	305	321	279	48	176	123
PI378689	37.1000023	138.2499924	15	135	243	31	2602	404	104	41	1035	350	586	797	89	27	8315	308	-15	323	59	158	357	191	274	404	249	191	109	104	137	203	157	226	57	207	152	94	61	94	164	215	246	287	308	263	22	159	104
PI378690	33.2000008	130.3666687	3	164	265	65	1823	312	59	57	805	193	713	194	89	28	7801	323	15	308	261	87	59	90	71	63	72	105	164	185	301	312	192	209	95	232	178	123	106	144	198	242	272	308	323	284	55	182	128
PI378691	31.458333	131.2333374	3	178	266	92	2433	413	70	50	1009	247	810	247	87	30	6681	313	31	282	233	92	74	155	129	70	103	143	244	292	413	304	249	257	130	242	199	157	141	169	207	241	266	307	313	288	80	198	151
PI378692	39.7	141.2	288	93	207	-21	1362	183	65	33	512	227	512	229	91	26	8973	271	-72	343	207	-17	76	119	94	88	65	86	101	95	126	176	153	183	7	164	100	37	15	55	131	190	220	254	271	224	-33	112	53
PI378698	35.4500008	138.8500061	948	100	202	-1	1775	246	52	46	674	180	666	180	107	31	7925	264	-74	338	172	-1	52	199	95	59	69	112	142	152	229	191	229	246	49	168	126	80	54	86	145	188	212	252	264	222	-13	119	68
PI378702	39.7	141.2	288	93	207	-21	1362	183	65	33	512	227	512	229	91	26	8973	271	-72	343	207	-17	76	119	94	88	65	86	101	95	126	176	153	183	7	164	100	37	15	55	131	190	220	254	271	224	-33	112	53
PI407018	39.5437	140.298	21	112	228	-1	1692	181	102	20	509	315	509	434	80	24	9018	290	-41	331	228	85	146	148	162	174	114	104	109	102	124	181	160	168	18	182	115	48	25	64	137	193	232	270	290	245	-12	135	74
PI407019	39.5437	140.298	21	112	228	-1	1692	181	102	20	509	315	509	434	80	24	9018	290	-41	331	228	85	146	148	162	174	114	104	109	102	124	181	160	168	18	182	115	48	25	64	137	193	232	270	290	245	-12	135	74
PI407020	39.549	140.36	16	112	229	-2	1670	180	99	20	502	310	502	433	80	23	9094	292	-43	335	229	86	146	145	158	172	115	104	107	99	122	180	156	166	17	183	115	47	24	64	137	195	233	272	292	245	-13	136	74
PI407021	39.549	140.36	16	112	229	-2	1670	180	99	20	502	310	502	433	80	23	9094	292	-43	335	229	86	146	145	158	172	115	104	107	99	122	180	156	166	17	183	115	47	24	64	137	195	233	272	292	245	-13	136	74
PI407022	39.565	140.4025	60	109	227	-6	1662	182	99	20	504	310	504	428	81	24	9173	290	-47	337	227	83	145	143	155	169	114	104	107	99	122	182	156	166	14	180	112	43	21	60	135	194	232	270	290	243	-17	132	70
PI407023	39.565	140.4025	60	109	227	-6	1662	182	99	20	504	310	504	428	81	24	9173	290	-47	337	227	83	145	143	155	169	114	104	107	99	122	182	156	166	14	180	112	43	21	60	135	194	232	270	290	243	-17	132	70
PI407024	39.565	140.4025	60	109	227	-6	1662	182	99	20	504	310	504	428	81	24	9173	290	-47	337	227	83	145	143	155	169	114	104	107	99	122	182	156	166	14	180	112	43	21	60	135	194	232	270	290	243	-17	132	70
PI407025	39.5736	140.416	55	109	227	-6	1656	181	99	20	503	308	503	426	81	23	9190	291	-47	338	227	84	145	143	154	168	113	103	106	99	122	181	156	166	14	180	112	43	22	61	136	195	232	271	291	243	-17	132	70
PI407026	39.5736	140.416	55	109	227	-6	1656	181	99	20	503	308	503	426	81	23	9190	291	-47	338	227	84	145	143	154	168	113	103	106	99	122	181	156	166	14	180	112	43	22	61	136	195	232	271	291	243	-17	132	70
PI407027	39.5736	140.416	55	109	227	-6	1656	181	99	20	503	308	503	426	81	23	9190	291	-47	338	227	84	145	143	154	168	113	103	106	99	122	181	156	166	14	180	112	43	22	61	136	195	232	271	291	243	-17	132	70
PI407028	39.7230323	140.0671005	25	110	223	1	1719	181	100	21	536	318	536	402	75	23	8737	284	-37	321	223	36	132	154	168	169	101	100	117	116	126	181	177	178	18	179	112	49	25	63	133	184	225	262	284	240	-10	134	73
PI407029	39.7230323	140.0671005	25	110	223	1	1719	181	100	21	536	318	536	402	75	23	8737	284	-37	321	223	36	132	154	168	169	101	100	117	116	126	181	177	178	18	179	112	49	25	63	133	184	225	262	284	240	-10	134	73
PI407030	39.549	140.36	16	112	229	-2	1670	180	99	20	502	310	502	433	80	23	9094	292	-43	335	229	86	146	145	158	172	115	104	107	99	122	180	156	166	17	183	115	47	24	64	137	195	233	272	292	245	-13	136	74
PI407031	39.549	140.36	16	112	229	-2	1670	180	99	20	502	310	502	433	80	23	9094	292	-43	335	229	86	146	145	158	172	115	104	107	99	122	180	156	166	17	183	115	47	24	64	137	195	233	272	292	245	-13	136	74
PI407033	39.549	140.36	16	112	229	-2	1670	180	99	20	502	310	502	433	80	23	9094	292	-43	335	229	86	146	145	158	172	115	104	107	99	122	180	156	166	17	183	115	47	24	64	137	195	233	272	292	245	-13	136	74
PI407034	39.5	140.36	71	109	226	-5	1697	183	99	19	507	314	507	447	81	24	9142	290	-46	336	226	83	152	146	159	176	119	107	108	99	124	183	157	167	15	180	112	44	21	60	135	193	232	271	290	242	-16	133	70
PI407035	39.5	140.36	71	109	226	-5	1697	183	99	19	507	314	507	447	81	24	9142	290	-46	336	226	83	152	146	159	176	119	107	108	99	124	183	157	167	15	180	112	44	21	60	135	193	232	271	290	242	-16	133	70
PI407036	39.5	140.36	71	109	226	-5	1697	183	99	19	507	314	507	447	81	24	9142	290	-46	336	226	83	152	146	159	176	119	107	108	99	124	183	157	167	15	180	112	44	21	60	135	193	232	271	290	242	-16	133	70
PI407037	39.700069	140.730588	232	97	216	-21	1538	185	94	22	512	295	512	351	86	24	9340	281	-67	348	216	73	120	129	127	136	95	97	104	94	124	185	156	171	1	168	99	32	10	51	128	190	225	263	281	231	-33	118	56
PI407038	39.700069	140.730588	232	97	216	-21	1538	185	94	22	512	295	512	351	86	24	9340	281	-67	348	216	73	120	129	127	136	95	97	104	94	124	185	156	171	1	168	99	32	10	51	128	190	225	263	281	231	-33	118	56
PI407039	39.700069	140.730588	232	97	216	-21	1538	185	94	22	512	295	512	351	86	24	9340	281	-67	348	216	73	120	129	127	136	95	97	104	94	124	185	156	171	1	168	99	32	10	51	128	190	225	263	281	231	-33	118	56
PI407040	39.700069	140.730588	232	97	216	-21	1538	185	94	22	512	295	512	351	86	24	9340	281	-67	348	216	73	120	129	127	136	95	97	104	94	124	185	156	171	1	168	99	32	10	51	128	190	225	263	281	231	-33	118	56
PI407042	39.5736	140.416	55	109	227	-6	1656	181	99	20	503	308	503	426	81	23	9190	291	-47	338	227	84	145	143	154	168	113	103	106	99	122	181	156	166	14	180	112	43	22	61	136	195	232	271	291	243	-17	132	70
PI407043	39.5736	140.416	55	109	227	-6	1656	181	99	20	503	308	503	426	81	23	9190	291	-47	338	227	84	145	143	154	168	113	103	106	99	122	181	156	166	14	180	112	43	22	61	136	195	232	271	291	243	-17	132	70
PI407044	39.5736	140.416	55	109	227	-6	1656	181	99	20	503	308	503	426	81	23	9190	291	-47	338	227	84	145	143	154	168	113	103	106	99	122	181	156	166	14	180	112	43	22	61	136	195	232	271	291	243	-17	132	70
PI407045	39.7230323	140.0671005	25	110	223	1	1719	181	100	21	536	318	536	402	75	23	8737	284	-37	321	223	36	132	154	168	169	101	100	117	116	126	181	177	178	18	179	112	49	25	63	133	184	225	262	284	240	-10	134	73
PI407046	39.7230323	140.0671005	25	110	223	1	1719	181	100	21	536	318	536	402	75	23	8737	284	-37	321	223	36	132	154	168	169	101	100	117	116	126	181	177	178	18	179	112	49	25	63	133	184	225	262	284	240	-10	134	73
PI407047	39.7230323	140.0671005	25	110	223	1	1719	181	100	21	536	318	536	402	75	23	8737	284	-37	321	223	36	132	154	168	169	101	100	117	116	126	181	177	178	18	179	112	49	25	63	133	184	225	262	284	240	-10	134	73
PI407048	39.7166285	141.1383963	128	102	216	-12	1322	177	64	31	491	224	491	232	92	26	9009	281	-64	345	216	-8	77	115	94	91	64	83	98	89	120	171	143	177	15	174	108	45	24	65	140	199	230	264	281	234	-25	121	61
PI407049	39.7166285	141.1383963	128	102	216	-12	1322	177	64	31	491	224	491	232	92	26	9009	281	-64	345	216	-8	77	115	94	91	64	83	98	89	120	171	143	177	15	174	108	45	24	65	140	199	230	264	281	234	-25	121	61
PI407050	39.7166285	141.1383963	128	102	216	-12	1322	177	64	31	491	224	491	232	92	26	9009	281	-64	345	216	-8	77	115	94	91	64	83	98	89	120	171	143	177	15	174	108	45	24	65	140	199	230	264	281	234	-25	121	61
PI407052	39.7166285	141.1383963	128	102	216	-12	1322	177	64	31	491	224	491	232	92	26	9009	281	-64	345	216	-8	77	115	94	91	64	83	98	89	120	171	143	177	15	174	108	45	24	65	140	199	230	264	281	234	-25	121	61
PI407053	36.1000023	137.9666672	731	112	223	0	1190	173	37	47	452	124	443	124	111	30	8827	296	-64	360	223	0	38	109	59	37	49	78	98	106	173	163	116	164	41	181	128	72	49	93	168	218	245	281	296	243	-12	127	70
PI407055	35.0030033	138.0047607	508	132	229	35	2171	300	65	45	813	219	796	219	91	29	7537	284	-25	309	224	35	65	180	110	69	85	152	204	210	300	254	259	283	72	199	151	100	82	118	168	207	234	270	284	249	23	155	102
PI407056	34.8500023	136.9166718	5	157	259	56	1654	229	51	44	591	170	591	170	82	26	7893	314	7	307	259	56	51	167	95	55	64	106	145	153	227	191	171	229	86	222	168	114	94	130	184	228	258	298	314	276	46	180	125
PI407057	34.8500023	136.9166718	5	157	259	56	1654	229	51	44	591	170	591	170	82	26	7893	314	7	307	259	56	51	167	95	55	64	106	145	153	227	191	171	229	86	222	168	114	94	130	184	228	258	298	314	276	46	180	125
PI407058	34.8500023	136.9166718	5	157	259	56	1654	229	51	44	591	170	591	170	82	26	7893	314	7	307	259	56	51	167	95	55	64	106	145	153	227	191	171	229	86	222	168	114	94	130	184	228	258	298	314	276	46	180	125
PI407059	34.8500023	136.9166718	5	157	259	56	1654	229	51	44	591	170	591	170	82	26	7893	314	7	307	259	56	51	167	95	55	64	106	145	153	227	191	171	229	86	222	168	114	94	130	184	228	258	298	314	276	46	180	125
PI407060	34.8165116	136.9166718	-2	157	258	59	1679	232	52	44	596	174	596	174	81	26	7806	313	10	303	258	59	52	173	98	57	65	107	146	154	231	191	173	232	87	222	168	116	95	130	183	227	258	297	313	276	48	181	125
PI407061	34.8500023	136.9166718	5	157	259	56	1654	229	51	44	591	170	591	170	82	26	7893	314	7	307	259	56	51	167	95	55	64	106	145	153	227	191	171	229	86	222	168	114	94	130	184	228	258	298	314	276	46	180	125
PI407068	34.7666683	136.8999939	15	157	258	58	1729	241	53	44	617	177	617	177	80	26	7777	311	10	301	258	58	53	181	101	58	66	109	150	157	237	194	182	241	87	220	168	116	94	129	182	226	256	296	311	274	48	179	125
PI407069	34.7666683	136.8999939	15	157	258	58	1729	241	53	44	617	177	617	177	80	26	7777	311	10	301	258	58	53	181	101	58	66	109	150	157	237	194	182	241	87	220	168	116	94	129	182	226	256	296	311	274	48	179	125
PI407070	34.7666683	136.8999939	15	157	258	58	1729	241	53	44	617	177	617	177	80	26	7777	311	10	301	258	58	53	181	101	58	66	109	150	157	237	194	182	241	87	220	168	116	94	129	182	226	256	296	311	274	48	179	125
PI407071	34.9557	137.6066	136	152	251	54	2005	278	63	44	729	211	729	211	85	27	7649	306	0	306	251	54	63	166	105	69	79	134	191	196	273	232	219	278	86	218	167	114	96	133	184	224	254	289	306	270	43	175	121
PI407072	34.9557	137.6066	136	152	251	54	2005	278	63	44	729	211	729	211	85	27	7649	306	0	306	251	54	63	166	105	69	79	134	191	196	273	232	219	278	86	218	167	114	96	133	184	224	254	289	306	270	43	175	121
PI407073	34.9557	137.6066	136	152	251	54	2005	278	63	44	729	211	729	211	85	27	7649	306	0	306	251	54	63	166	105	69	79	134	191	196	273	232	219	278	86	218	167	114	96	133	184	224	254	289	306	270	43	175	121
PI407074	34.9557	137.6066	136	152	251	54	2005	278	63	44	729	211	729	211	85	27	7649	306	0	306	251	54	63	166	105	69	79	134	191	196	273	232	219	278	86	218	167	114	96	133	184	224	254	289	306	270	43	175	121
PI407076	34.9354819	137.2357177	40	155	259	52	1632	228	52	43	579	176	579	176	83	26	8061	315	1	314	259	52	52	155	91	58	66	109	150	150	222	192	159	228	81	221	164	110	90	130	184	228	259	299	315	276	41	179	120
PI407077	34.9354819	137.2357177	40	155	259	52	1632	228	52	43	579	176	579	176	83	26	8061	315	1	314	259	52	52	155	91	58	66	109	150	150	222	192	159	228	81	221	164	110	90	130	184	228	259	299	315	276	41	179	120
PI407080	34.7999992	136.8666687	17	156	257	58	1718	240	52	44	616	174	616	174	81	26	7794	311	9	302	257	58	52	178	99	57	65	109	149	157	236	193	183	240	87	220	168	115	94	128	182	225	257	296	311	274	48	179	125
PI407081	34.7999992	136.8666687	17	156	257	58	1718	240	52	44	616	174	616	174	81	26	7794	311	9	302	257	58	52	178	99	57	65	109	149	157	236	193	183	240	87	220	168	115	94	128	182	225	257	296	311	274	48	179	125
PI407082	34.7999992	136.8666687	17	156	257	58	1718	240	52	44	616	174	616	174	81	26	7794	311	9	302	257	58	52	178	99	57	65	109	149	157	236	193	183	240	87	220	168	115	94	128	182	225	257	296	311	274	48	179	125
PI407083	34.9354819	137.2357177	40	155	259	52	1632	228	52	43	579	176	579	176	83	26	8061	315	1	314	259	52	52	155	91	58	66	109	150	150	222	192	159	228	81	221	164	110	90	130	184	228	259	299	315	276	41	179	120
PI407085	34.9354819	137.2357177	40	155	259	52	1632	228	52	43	579	176	579	176	83	26	8061	315	1	314	259	52	52	155	91	58	66	109	150	150	222	192	159	228	81	221	164	110	90	130	184	228	259	299	315	276	41	179	120
PI407087	34.7999992	134.9833374	49	150	255	50	1352	194	54	41	499	177	452	177	84	27	8050	313	3	310	218	50	59	110	79	54	64	94	119	127	194	178	99	175	80	214	160	109	84	119	179	224	256	298	313	271	41	171	116
PI407088	34.7999992	134.9833374	49	150	255	50	1352	194	54	41	499	177	452	177	84	27	8050	313	3	310	218	50	59	110	79	54	64	94	119	127	194	178	99	175	80	214	160	109	84	119	179	224	256	298	313	271	41	171	116
PI407089	34.7999992	134.9833374	49	150	255	50	1352	194	54	41	499	177	452	177	84	27	8050	313	3	310	218	50	59	110	79	54	64	94	119	127	194	178	99	175	80	214	160	109	84	119	179	224	256	298	313	271	41	171	116
PI407090	34.7999992	134.9833374	49	150	255	50	1352	194	54	41	499	177	452	177	84	27	8050	313	3	310	218	50	59	110	79	54	64	94	119	127	194	178	99	175	80	214	160	109	84	119	179	224	256	298	313	271	41	171	116
PI407091	34.8200043	135.1167297	187	146	250	45	1462	215	57	42	553	190	493	190	81	26	8070	309	0	309	215	45	64	113	81	57	69	103	126	141	215	197	110	186	72	207	153	101	77	113	176	220	253	292	309	264	36	166	111
PI407092	35.1333332	134.9574211	451	125	231	21	1728	229	86	34	609	287	580	294	85	26	8273	292	-25	317	197	46	105	125	96	86	103	120	133	151	229	229	133	218	48	187	134	78	54	93	160	206	238	277	292	245	11	143	90
PI407094	34.8833332	135.1926954	211	145	249	44	1514	218	62	40	567	207	511	207	81	26	8070	308	-1	309	214	44	71	114	83	62	74	107	129	145	218	204	116	191	70	206	153	99	76	112	176	221	253	291	308	264	34	164	111
PI407095	34.9168238	135.2333374	212	145	250	44	1539	218	65	39	571	218	520	218	82	26	8100	309	-2	311	214	44	75	115	84	65	78	109	129	146	218	207	120	193	68	206	152	99	76	113	176	221	254	293	309	264	33	164	110
PI407096	34.9168238	135.2333374	212	145	250	44	1539	218	65	39	571	218	520	218	82	26	8100	309	-2	311	214	44	75	115	84	65	78	109	129	146	218	207	120	193	68	206	152	99	76	113	176	221	254	293	309	264	33	164	110
PI407097	34.757392	135.1554179	268	142	246	42	1502	225	56	43	574	185	512	185	79	25	8031	302	-2	304	211	42	62	117	81	56	67	105	131	146	225	203	117	192	67	202	149	96	74	108	172	216	248	288	302	259	32	162	108
PI407099	34.757392	135.1554179	268	142	246	42	1502	225	56	43	574	185	512	185	79	25	8031	302	-2	304	211	42	62	117	81	56	67	105	131	146	225	203	117	192	67	202	149	96	74	108	172	216	248	288	302	259	32	162	108
PI407100	34.757392	135.1554179	268	142	246	42	1502	225	56	43	574	185	512	185	79	25	8031	302	-2	304	211	42	62	117	81	56	67	105	131	146	225	203	117	192	67	202	149	96	74	108	172	216	248	288	302	259	32	162	108
PI407103	34.757392	135.1554179	268	142	246	42	1502	225	56	43	574	185	512	185	79	25	8031	302	-2	304	211	42	62	117	81	56	67	105	131	146	225	203	117	192	67	202	149	96	74	108	172	216	248	288	302	259	32	162	108
PI407104	34.757392	135.1554179	268	142	246	42	1502	225	56	43	574	185	512	185	79	25	8031	302	-2	304	211	42	62	117	81	56	67	105	131	146	225	203	117	192	67	202	149	96	74	108	172	216	248	288	302	259	32	162	108
PI407105	34.757392	135.1554179	268	142	246	42	1502	225	56	43	574	185	512	185	79	25	8031	302	-2	304	211	42	62	117	81	56	67	105	131	146	225	203	117	192	67	202	149	96	74	108	172	216	248	288	302	259	32	162	108
PI407107	34.757392	135.1554179	268	142	246	42	1502	225	56	43	574	185	512	185	79	25	8031	302	-2	304	211	42	62	117	81	56	67	105	131	146	225	203	117	192	67	202	149	96	74	108	172	216	248	288	302	259	32	162	108
PI407108	34.757392	135.1554179	268	142	246	42	1502	225	56	43	574	185	512	185	79	25	8031	302	-2	304	211	42	62	117	81	56	67	105	131	146	225	203	117	192	67	202	149	96	74	108	172	216	248	288	302	259	32	162	108
PI407109	34.757392	135.1554179	268	142	246	42	1502	225	56	43	574	185	512	185	79	25	8031	302	-2	304	211	42	62	117	81	56	67	105	131	146	225	203	117	192	67	202	149	96	74	108	172	216	248	288	302	259	32	162	108
PI407110	34.757392	135.1554179	268	142	246	42	1502	225	56	43	574	185	512	185	79	25	8031	302	-2	304	211	42	62	117	81	56	67	105	131	146	225	203	117	192	67	202	149	96	74	108	172	216	248	288	302	259	32	162	108
PI407111	35	135	74	148	254	47	1494	200	72	35	526	242	489	242	87	27	8119	315	0	315	217	47	84	114	88	72	86	106	121	134	200	192	106	191	77	212	159	107	82	118	181	226	257	299	315	271	38	167	113
PI407112	35	135	74	148	254	47	1494	200	72	35	526	242	489	242	87	27	8119	315	0	315	217	47	84	114	88	72	86	106	121	134	200	192	106	191	77	212	159	107	82	118	181	226	257	299	315	271	38	167	113
PI407113	35	135	74	148	254	47	1494	200	72	35	526	242	489	242	87	27	8119	315	0	315	217	47	84	114	88	72	86	106	121	134	200	192	106	191	77	212	159	107	82	118	181	226	257	299	315	271	38	167	113
PI407114	35	135	74	148	254	47	1494	200	72	35	526	242	489	242	87	27	8119	315	0	315	217	47	84	114	88	72	86	106	121	134	200	192	106	191	77	212	159	107	82	118	181	226	257	299	315	271	38	167	113
PI407115	34.9999962	134.9999924	64	149	255	48	1487	199	72	35	523	242	486	242	88	27	8134	316	-1	317	219	48	84	114	88	72	86	105	120	133	199	191	105	190	77	214	161	108	83	119	182	228	259	300	316	271	38	169	115
PI407116	35	135	74	148	254	47	1494	200	72	35	526	242	489	242	87	27	8119	315	0	315	217	47	84	114	88	72	86	106	121	134	200	192	106	191	77	212	159	107	82	118	181	226	257	299	315	271	38	167	113
PI407117	35	135	74	148	254	47	1494	200	72	35	526	242	489	242	87	27	8119	315	0	315	217	47	84	114	88	72	86	106	121	134	200	192	106	191	77	212	159	107	82	118	181	226	257	299	315	271	38	167	113
PI407118	35	135	74	148	254	47	1494	200	72	35	526	242	489	242	87	27	8119	315	0	315	217	47	84	114	88	72	86	106	121	134	200	192	106	191	77	212	159	107	82	118	181	226	257	299	315	271	38	167	113
PI407121	35	135	74	148	254	47	1494	200	72	35	526	242	489	242	87	27	8119	315	0	315	217	47	84	114	88	72	86	106	121	134	200	192	106	191	77	212	159	107	82	118	181	226	257	299	315	271	38	167	113
PI407124	35	135	74	148	254	47	1494	200	72	35	526	242	489	242	87	27	8119	315	0	315	217	47	84	114	88	72	86	106	121	134	200	192	106	191	77	212	159	107	82	118	181	226	257	299	315	271	38	167	113
PI407125	34.9999962	134.9999924	64	149	255	48	1487	199	72	35	523	242	486	242	88	27	8134	316	-1	317	219	48	84	114	88	72	86	105	120	133	199	191	105	190	77	214	161	108	83	119	182	228	259	300	316	271	38	169	115
PI407126	34.6499977	133.9166718	4	156	262	54	1221	181	40	48	486	133	437	133	90	28	8163	320	2	318	227	54	42	101	60	40	51	79	104	126	181	179	94	164	86	220	166	113	94	130	190	235	269	306	320	276	44	172	118
PI407128	32.816667	130.9	250	149	250	48	2188	407	62	62	1037	205	890	217	97	30	7847	307	-9	316	246	69	62	107	77	66	89	122	180	214	381	407	249	234	84	220	166	111	98	137	193	233	260	297	307	272	37	167	111
PI407129	32.816667	130.9	250	149	250	48	2188	407	62	62	1037	205	890	217	97	30	7847	307	-9	316	246	69	62	107	77	66	89	122	180	214	381	407	249	234	84	220	166	111	98	137	193	233	260	297	307	272	37	167	111
PI407130	32.816667	130.9	250	149	250	48	2188	407	62	62	1037	205	890	217	97	30	7847	307	-9	316	246	69	62	107	77	66	89	122	180	214	381	407	249	234	84	220	166	111	98	137	193	233	260	297	307	272	37	167	111
PI407132	32.9999962	130.9999924	880	111	209	8	2860	545	84	62	1358	276	1165	295	75	25	7806	256	-39	295	206	31	94	129	98	84	117	169	232	285	487	545	326	294	31	172	117	59	46	88	146	186	213	246	256	222	-4	131	76
PI407133	32.8166676	130.6999969	12	166	267	65	1914	358	56	62	901	193	724	196	98	30	7819	326	8	318	234	86	56	90	73	64	76	108	167	198	358	345	184	195	101	239	185	128	116	154	209	249	275	312	326	290	54	184	129
PI407134	32.9132429	130.5862426	35	164	264	64	1870	337	56	61	858	189	718	194	96	30	7781	323	9	314	231	85	56	90	70	63	75	107	165	189	337	332	187	199	98	236	182	126	111	149	204	245	272	309	323	287	53	183	128
PI407136	32.9132429	130.5862426	35	164	264	64	1870	337	56	61	858	189	718	194	96	30	7781	323	9	314	231	85	56	90	70	63	75	107	165	189	337	332	187	199	98	236	182	126	111	149	204	245	272	309	323	287	53	183	128
PI407138	32.9132429	130.5862426	35	164	264	64	1870	337	56	61	858	189	718	194	96	30	7781	323	9	314	231	85	56	90	70	63	75	107	165	189	337	332	187	199	98	236	182	126	111	149	204	245	272	309	323	287	53	183	128
PI407140	32.8907007	130.5862426	-1	166	267	66	1847	333	55	60	845	189	705	192	96	30	7803	327	11	316	233	88	55	90	71	63	74	105	164	187	333	325	184	196	101	238	185	129	113	152	206	247	274	312	327	289	56	185	131
PI407142	32.8907007	130.5862426	-1	166	267	66	1847	333	55	60	845	189	705	192	96	30	7803	327	11	316	233	88	55	90	71	63	74	105	164	187	333	325	184	196	101	238	185	129	113	152	206	247	274	312	327	289	56	185	131
PI407143	32.8907007	130.5862426	-1	166	267	66	1847	333	55	60	845	189	705	192	96	30	7803	327	11	316	233	88	55	90	71	63	74	105	164	187	333	325	184	196	101	238	185	129	113	152	206	247	274	312	327	289	56	185	131
PI407144	32.8907007	130.5862426	-1	166	267	66	1847	333	55	60	845	189	705	192	96	30	7803	327	11	316	233	88	55	90	71	63	74	105	164	187	333	325	184	196	101	238	185	129	113	152	206	247	274	312	327	289	56	185	131
PI407145	32.8907007	130.5862426	-1	166	267	66	1847	333	55	60	845	189	705	192	96	30	7803	327	11	316	233	88	55	90	71	63	74	105	164	187	333	325	184	196	101	238	185	129	113	152	206	247	274	312	327	289	56	185	131
PI407146	32.8907007	130.5862426	-1	166	267	66	1847	333	55	60	845	189	705	192	96	30	7803	327	11	316	233	88	55	90	71	63	74	105	164	187	333	325	184	196	101	238	185	129	113	152	206	247	274	312	327	289	56	185	131
PI407147	32.9222598	130.5862426	48	163	264	63	1883	338	56	61	864	189	725	195	96	30	7804	323	8	315	230	84	56	91	70	63	76	108	166	190	338	336	189	200	97	235	180	125	110	148	203	244	271	308	323	286	52	182	126
PI407148	32.8336053	130.7166672	14	166	267	65	1914	357	56	62	901	192	727	195	99	31	7825	326	8	318	234	87	56	91	73	63	76	107	166	198	357	346	185	196	102	239	185	129	115	154	210	249	275	312	326	291	55	184	129
PI407149	32.8336053	130.7166672	14	166	267	65	1914	357	56	62	901	192	727	195	99	31	7825	326	8	318	234	87	56	91	73	63	76	107	166	198	357	346	185	196	102	239	185	129	115	154	210	249	275	312	326	291	55	184	129
PI407150	32.8336053	130.7166672	14	166	267	65	1914	357	56	62	901	192	727	195	99	31	7825	326	8	318	234	87	56	91	73	63	76	107	166	198	357	346	185	196	102	239	185	129	115	154	210	249	275	312	326	291	55	184	129
PI407151	32.8336053	130.7166672	14	166	267	65	1914	357	56	62	901	192	727	195	99	31	7825	326	8	318	234	87	56	91	73	63	76	107	166	198	357	346	185	196	102	239	185	129	115	154	210	249	275	312	326	291	55	184	129
PI407152	32.8336053	130.7166672	14	166	267	65	1914	357	56	62	901	192	727	195	99	31	7825	326	8	318	234	87	56	91	73	63	76	107	166	198	357	346	185	196	102	239	185	129	115	154	210	249	275	312	326	291	55	184	129
PI407153	32.8336053	130.7166672	14	166	267	65	1914	357	56	62	901	192	727	195	99	31	7825	326	8	318	234	87	56	91	73	63	76	107	166	198	357	346	185	196	102	239	185	129	115	154	210	249	275	312	326	291	55	184	129
PI407154	32.7999992	130.7166672	12	166	267	65	1931	361	56	63	910	194	732	197	99	31	7830	326	7	319	234	86	56	91	74	64	77	108	168	200	361	349	187	196	102	239	185	129	117	154	209	249	275	313	326	290	54	184	129
PI407155	32.8792	130.743	83	161	262	60	1970	363	57	62	925	194	762	200	99	31	7856	321	2	319	230	81	57	93	73	64	79	111	168	200	363	362	196	204	96	233	179	123	110	149	204	245	272	309	321	285	49	178	123
PI407156	35.4500008	138.8500061	948	100	202	-1	1775	246	52	46	674	180	666	180	107	31	7925	264	-74	338	172	-1	52	199	95	59	69	112	142	152	229	191	229	246	49	168	126	80	54	86	145	188	212	252	264	222	-13	119	68
PI407157	35.6000023	140.1166687	6	153	248	61	1437	202	51	36	513	188	440	188	76	26	7314	300	8	292	224	61	51	202	107	62	75	99	121	124	156	129	135	176	95	212	165	122	97	127	179	221	245	278	300	262	51	175	124
PI407159	37.2840004	127.1092097	99	113	238	-23	1336	363	23	91	786	77	765	77	101	26	10110	294	-90	384	233	-23	23	50	49	26	28	52	98	89	135	363	267	156	6	192	109	34	33	95	172	227	264	286	294	252	-42	131	57
PI407160	37.2840004	127.1092097	99	113	238	-23	1336	363	23	91	786	77	765	77	101	26	10110	294	-90	384	233	-23	23	50	49	26	28	52	98	89	135	363	267	156	6	192	109	34	33	95	172	227	264	286	294	252	-42	131	57
PI407161	37.2840004	127.1092097	99	113	238	-23	1336	363	23	91	786	77	765	77	101	26	10110	294	-90	384	233	-23	23	50	49	26	28	52	98	89	135	363	267	156	6	192	109	34	33	95	172	227	264	286	294	252	-42	131	57
PI407162	37.2840004	127.1092097	99	113	238	-23	1336	363	23	91	786	77	765	77	101	26	10110	294	-90	384	233	-23	23	50	49	26	28	52	98	89	135	363	267	156	6	192	109	34	33	95	172	227	264	286	294	252	-42	131	57
PI407163	37.2840004	127.1092097	99	113	238	-23	1336	363	23	91	786	77	765	77	101	26	10110	294	-90	384	233	-23	23	50	49	26	28	52	98	89	135	363	267	156	6	192	109	34	33	95	172	227	264	286	294	252	-42	131	57
PI407164	37.2840004	127.1092097	99	113	238	-23	1336	363	23	91	786	77	765	77	101	26	10110	294	-90	384	233	-23	23	50	49	26	28	52	98	89	135	363	267	156	6	192	109	34	33	95	172	227	264	286	294	252	-42	131	57
PI407165	37.2840004	127.1092097	99	113	238	-23	1336	363	23	91	786	77	765	77	101	26	10110	294	-90	384	233	-23	23	50	49	26	28	52	98	89	135	363	267	156	6	192	109	34	33	95	172	227	264	286	294	252	-42	131	57
PI407166	37.2840004	127.1204862	96	113	238	-23	1337	363	23	91	786	77	765	77	101	26	10096	294	-90	384	233	-23	23	50	49	26	28	52	98	89	136	363	266	157	6	192	109	35	34	95	172	228	264	286	294	252	-42	131	57
PI407167	37.2840004	127.1204862	96	113	238	-23	1337	363	23	91	786	77	765	77	101	26	10096	294	-90	384	233	-23	23	50	49	26	28	52	98	89	136	363	266	157	6	192	109	35	34	95	172	228	264	286	294	252	-42	131	57
PI407168	37.2840004	127.1204862	96	113	238	-23	1337	363	23	91	786	77	765	77	101	26	10096	294	-90	384	233	-23	23	50	49	26	28	52	98	89	136	363	266	157	6	192	109	35	34	95	172	228	264	286	294	252	-42	131	57
PI407170	37.2840004	127.1204862	96	113	238	-23	1337	363	23	91	786	77	765	77	101	26	10096	294	-90	384	233	-23	23	50	49	26	28	52	98	89	136	363	266	157	6	192	109	35	34	95	172	228	264	286	294	252	-42	131	57
PI407171	37.2840004	127.1204862	96	113	238	-23	1337	363	23	91	786	77	765	77	101	26	10096	294	-90	384	233	-23	23	50	49	26	28	52	98	89	136	363	266	157	6	192	109	35	34	95	172	228	264	286	294	252	-42	131	57
PI407172	37.234169	127.2841682	161	109	236	-28	1334	360	24	89	775	80	760	80	108	27	10202	294	-100	394	230	-28	24	47	48	27	29	52	97	93	142	360	258	157	4	190	106	31	33	98	175	229	267	286	294	250	-48	126	52
PI407174	37.204679	127.4425791	67	114	240	-23	1280	336	24	88	735	79	720	79	112	28	10176	300	-97	397	234	-23	24	45	46	27	28	49	93	94	139	336	245	154	11	196	111	38	41	108	184	237	273	292	300	256	-43	129	55
PI407175	37.204679	127.4425791	67	114	240	-23	1280	336	24	88	735	79	720	79	112	28	10176	300	-97	397	234	-23	24	45	46	27	28	49	93	94	139	336	245	154	11	196	111	38	41	108	184	237	273	292	300	256	-43	129	55
PI407176	37.204679	127.4425791	67	114	240	-23	1280	336	24	88	735	79	720	79	112	28	10176	300	-97	397	234	-23	24	45	46	27	28	49	93	94	139	336	245	154	11	196	111	38	41	108	184	237	273	292	300	256	-43	129	55
PI407177	37.204679	127.4425791	67	114	240	-23	1280	336	24	88	735	79	720	79	112	28	10176	300	-97	397	234	-23	24	45	46	27	28	49	93	94	139	336	245	154	11	196	111	38	41	108	184	237	273	292	300	256	-43	129	55
PI407178	37.35	127.4425791	287	101	228	-39	1369	374	24	91	800	80	794	80	114	28	10301	288	-115	403	221	-39	24	47	46	27	29	51	95	98	152	374	268	158	-2	183	98	23	26	93	172	225	263	281	288	243	-59	116	42
PI407179	37.7833328	127.1166649	164	107	234	-33	1488	456	20	101	921	72	912	72	106	26	10332	293	-107	400	229	-33	20	50	47	24	28	56	96	79	167	456	289	176	-2	189	105	27	30	91	168	229	264	283	293	247	-55	126	52
PI407180	37.7833328	127.1166649	164	107	234	-33	1488	456	20	101	921	72	912	72	106	26	10332	293	-107	400	229	-33	20	50	47	24	28	56	96	79	167	456	289	176	-2	189	105	27	30	91	168	229	264	283	293	247	-55	126	52
PI407181	37.66	127.315	260	102	229	-38	1442	418	22	97	875	75	868	75	111	27	10351	288	-114	402	223	-38	22	49	47	25	28	52	94	90	160	418	290	167	-3	184	98	22	26	89	169	226	263	281	288	243	-59	119	44
PI407182	37.744	127.425	48	112	238	-27	1364	389	20	97	834	70	818	70	112	27	10263	298	-103	401	232	-27	20	47	46	24	26	47	85	88	147	389	282	163	7	195	109	33	38	103	181	237	272	290	298	253	-48	129	54
PI407183	37.744	127.425	48	112	238	-27	1364	389	20	97	834	70	818	70	112	27	10263	298	-103	401	232	-27	20	47	46	24	26	47	85	88	147	389	282	163	7	195	109	33	38	103	181	237	272	290	298	253	-48	129	54
PI407184	37.2391124	127.0191689	24	117	241	-17	1299	349	23	90	763	77	736	77	98	25	10011	297	-83	380	237	-17	23	51	49	26	28	51	97	85	126	349	261	153	11	195	115	40	37	96	172	228	263	287	297	254	-36	135	64
PI407185	37.1171747	127.0593852	17	117	242	-20	1285	357	23	89	743	78	715	78	101	26	10142	300	-88	388	238	-20	23	49	49	27	28	57	100	82	127	357	231	155	9	196	116	39	37	98	171	230	265	290	300	256	-40	134	63
PI407186	37.1171747	127.0593852	17	117	242	-20	1285	357	23	89	743	78	715	78	101	26	10142	300	-88	388	238	-20	23	49	49	27	28	57	100	82	127	357	231	155	9	196	116	39	37	98	171	230	265	290	300	256	-40	134	63
PI407187	37.1171747	127.0593852	17	117	242	-20	1285	357	23	89	743	78	715	78	101	26	10142	300	-88	388	238	-20	23	49	49	27	28	57	100	82	127	357	231	155	9	196	116	39	37	98	171	230	265	290	300	256	-40	134	63
PI407188	37.2072	126.989	33	116	240	-18	1291	347	23	89	754	78	727	78	98	25	10017	296	-84	380	237	-18	23	51	49	27	28	52	98	84	125	347	255	152	10	195	114	40	35	95	170	227	262	286	296	254	-37	135	63
PI407190	37.2072	126.989	33	116	240	-18	1291	347	23	89	754	78	727	78	98	25	10017	296	-84	380	237	-18	23	51	49	27	28	52	98	84	125	347	255	152	10	195	114	40	35	95	170	227	262	286	296	254	-37	135	63
PI407192	37.82	127.715	115	108	235	-31	1310	350	20	95	797	70	781	70	114	28	10285	293	-106	399	228	-31	20	46	44	24	26	42	77	95	139	350	292	155	4	190	103	29	34	101	182	235	272	288	293	249	-51	124	48
PI407193	37.75	127.795	178	103	231	-37	1303	347	21	93	779	73	769	73	120	29	10349	291	-116	407	224	-37	21	45	43	25	27	43	80	96	144	347	278	154	3	188	102	28	32	99	179	233	270	285	291	247	-57	120	43
PI407194	37.8182049	127.7499924	242	100	227	-40	1333	357	21	94	803	73	792	73	117	29	10328	285	-117	402	220	-40	21	46	44	25	27	44	81	97	145	357	290	156	-1	184	96	22	26	94	175	229	266	281	285	242	-59	117	40
PI407195	37.68	127.88	150	104	231	-37	1281	336	21	91	754	75	745	75	124	30	10363	293	-119	412	225	-37	21	45	42	26	28	44	81	95	145	336	264	154	6	190	105	32	35	102	182	236	271	288	293	249	-57	120	44
PI407196	37.68	127.88	150	104	231	-37	1281	336	21	91	754	75	745	75	124	30	10363	293	-119	412	225	-37	21	45	42	26	28	44	81	95	145	336	264	154	6	190	105	32	35	102	182	236	271	288	293	249	-57	120	44
PI407198	37.62	127.82	448	88	217	-53	1384	367	24	91	814	81	810	81	120	29	10417	277	-133	410	210	-53	24	49	45	28	29	49	89	101	156	367	287	160	-12	172	88	14	15	82	164	217	256	272	277	231	-73	103	29
PI407199	37.62	127.82	448	88	217	-53	1384	367	24	91	814	81	810	81	120	29	10417	277	-133	410	210	-53	24	49	45	28	29	49	89	101	156	367	287	160	-12	172	88	14	15	82	164	217	256	272	277	231	-73	103	29
PI407200	37.4387489	127.9833336	183	103	231	-36	1295	336	23	89	752	80	744	80	121	29	10304	291	-117	408	224	-36	23	46	42	28	29	48	85	96	146	336	262	154	5	189	105	32	33	101	180	233	269	286	291	248	-56	119	44
PI407201	37.4387489	127.9833336	183	103	231	-36	1295	336	23	89	752	80	744	80	121	29	10304	291	-117	408	224	-36	23	46	42	28	29	48	85	96	146	336	262	154	5	189	105	32	33	101	180	233	269	286	291	248	-56	119	44
PI407202	37.5018208	127.9833336	220	101	228	-39	1302	337	23	89	757	80	749	80	122	29	10326	289	-120	409	221	-39	23	46	43	28	29	47	85	97	147	337	265	155	3	187	102	30	31	98	178	232	267	284	289	246	-59	117	41
PI407203	37.2945847	127.918	145	109	237	-30	1270	332	23	89	733	79	726	79	117	28	10287	296	-108	404	230	-30	23	45	42	28	28	48	86	94	143	332	251	150	8	192	107	35	37	104	185	235	271	290	296	252	-50	124	49
PI407204	37.2945847	127.918	145	109	237	-30	1270	332	23	89	733	79	726	79	117	28	10287	296	-108	404	230	-30	23	45	42	28	28	48	86	94	143	332	251	150	8	192	107	35	37	104	185	235	271	290	296	252	-50	124	49
PI407205	37.279	127.909	194	106	235	-33	1285	336	24	88	739	81	734	81	117	28	10325	294	-111	405	227	-33	24	45	43	28	29	49	87	96	145	336	253	150	5	189	105	32	34	101	182	232	270	288	294	249	-53	120	46
PI407206	37.18	127.89	180	108	235	-30	1260	328	24	87	721	81	716	81	117	29	10234	295	-107	402	228	-30	24	44	42	28	29	48	87	95	142	328	246	147	7	191	107	35	36	103	183	234	270	289	295	251	-50	122	48
PI407207	37.158	127.886	265	103	230	-36	1288	337	24	88	735	82	734	82	117	29	10268	290	-112	402	224	-36	24	45	43	29	29	49	90	97	147	337	250	148	3	186	102	30	30	97	178	229	266	285	290	247	-55	117	43
PI407208	37.158	127.886	265	103	230	-36	1288	337	24	88	735	82	734	82	117	29	10268	290	-112	402	224	-36	24	45	43	29	29	49	90	97	147	337	250	148	3	186	102	30	30	97	178	229	266	285	290	247	-55	117	43
PI407209	37.11	127.878	96	114	240	-24	1218	311	23	86	693	78	685	78	115	28	10174	298	-99	397	233	-24	23	44	42	27	28	47	85	92	137	311	237	145	14	196	112	40	42	108	188	238	274	293	298	256	-43	128	54
PI407211	37.08	127.89	96	114	240	-23	1211	308	23	86	687	79	679	79	115	28	10144	299	-98	397	233	-23	23	44	41	27	29	47	85	92	136	308	235	144	14	198	113	41	42	109	188	238	274	293	299	256	-42	130	55
PI407212	37.08	127.89	96	114	240	-23	1211	308	23	86	687	79	679	79	115	28	10144	299	-98	397	233	-23	23	44	41	27	29	47	85	92	136	308	235	144	14	198	113	41	42	109	188	238	274	293	299	256	-42	130	55
PI407213	37.08	127.89	96	114	240	-23	1211	308	23	86	687	79	679	79	115	28	10144	299	-98	397	233	-23	23	44	41	27	29	47	85	92	136	308	235	144	14	198	113	41	42	109	188	238	274	293	299	256	-42	130	55
PI407214	37.0455	127.94555	138	112	238	-24	1216	309	23	85	686	79	683	79	116	29	10119	297	-99	396	231	-24	23	44	41	27	29	48	86	93	139	309	235	142	14	195	112	40	40	106	186	236	272	291	297	254	-43	127	53
PI407215	37.0455	127.94555	138	112	238	-24	1216	309	23	85	686	79	683	79	116	29	10119	297	-99	396	231	-24	23	44	41	27	29	48	86	93	139	309	235	142	14	195	112	40	40	106	186	236	272	291	297	254	-43	127	53
PI407216	36.96	127.85	109	115	239	-21	1191	300	23	84	670	79	664	79	114	29	10068	298	-95	393	233	-21	23	44	41	27	29	46	85	91	135	300	229	141	15	197	114	41	42	109	188	237	273	293	298	255	-40	130	56
PI407217	36.96	127.85	109	115	239	-21	1191	300	23	84	670	79	664	79	114	29	10068	298	-95	393	233	-21	23	44	41	27	29	46	85	91	135	300	229	141	15	197	114	41	42	109	188	237	273	293	298	255	-40	130	56
PI407219	36.94535	127.7396	173	110	236	-27	1225	316	24	86	692	81	689	81	115	28	10156	296	-101	397	229	-27	24	44	42	28	29	46	88	93	139	316	234	142	10	194	109	37	37	103	182	233	270	289	296	251	-46	126	51
PI407220	36.94535	127.7396	173	110	236	-27	1225	316	24	86	692	81	689	81	115	28	10156	296	-101	397	229	-27	24	44	42	28	29	46	88	93	139	316	234	142	10	194	109	37	37	103	182	233	270	289	296	251	-46	126	51
PI407222	36.855	127.63	126	113	238	-24	1207	312	24	86	682	81	677	81	114	28	10152	299	-97	396	233	-24	24	44	42	28	29	45	87	90	136	312	229	141	12	197	112	40	39	104	184	235	272	292	299	255	-43	129	54
PI407224	36.759935	127.550753	79	116	241	-20	1187	302	24	85	669	81	662	81	114	28	10112	301	-93	394	236	-20	24	45	42	28	29	44	85	88	133	302	227	140	16	199	116	44	43	107	187	237	275	295	301	258	-39	131	58
PI407226	36.586863	127.4256134	84	118	242	-15	1226	297	27	83	687	88	687	88	113	29	9984	303	-85	388	242	-15	27	47	45	29	32	47	86	86	142	297	248	140	19	201	119	49	44	107	188	238	275	296	303	259	-33	133	60
PI407228	36.586863	127.4256134	84	118	242	-15	1226	297	27	83	687	88	687	88	113	29	9984	303	-85	388	242	-15	27	47	45	29	32	47	86	86	142	297	248	140	19	201	119	49	44	107	188	238	275	296	303	259	-33	133	60
PI407229	36.5	127.237	59	121	243	-9	1272	293	28	81	707	93	707	93	112	29	9790	303	-77	380	243	-9	28	49	49	31	34	52	89	91	149	293	265	142	25	203	122	55	50	109	187	237	275	296	303	260	-26	136	64
PI407231	36.5	127.237	59	121	243	-9	1272	293	28	81	707	93	707	93	112	29	9790	303	-77	380	243	-9	28	49	49	31	34	52	89	91	149	293	265	142	25	203	122	55	50	109	187	237	275	296	303	260	-26	136	64
PI407232	36.5	127.2	34	122	244	-8	1267	290	28	81	702	93	702	93	111	29	9779	304	-76	380	244	-8	28	49	50	31	34	52	89	90	148	290	264	142	26	204	124	55	51	112	188	238	276	297	304	261	-25	137	66
PI407233	36.62	127.291	33	121	245	-11	1231	288	27	82	682	88	681	88	112	29	9905	304	-80	384	239	-11	27	48	48	29	32	50	87	87	141	288	252	142	23	204	122	52	49	111	189	239	277	298	304	261	-29	137	64
PI407234	36.62	127.291	33	121	245	-11	1231	288	27	82	682	88	681	88	112	29	9905	304	-80	384	239	-11	27	48	48	29	32	50	87	87	141	288	252	142	23	204	122	52	49	111	189	239	277	298	304	261	-29	137	64
PI407235	36.62	127.291	33	121	245	-11	1231	288	27	82	682	88	681	88	112	29	9905	304	-80	384	239	-11	27	48	48	29	32	50	87	87	141	288	252	142	23	204	122	52	49	111	189	239	277	298	304	261	-29	137	64
PI407237	36.65	127.27	53	120	243	-13	1236	292	27	81	685	89	684	89	112	29	9935	303	-83	386	238	-13	27	48	48	30	32	50	88	87	141	292	251	142	21	202	120	50	47	109	187	238	276	296	303	261	-31	135	62
PI407238	36.68	127.2	66	118	241	-15	1239	294	26	82	686	88	685	88	112	29	9927	302	-84	386	236	-15	26	48	49	30	32	51	89	87	141	294	250	142	19	200	119	49	45	106	184	236	274	295	302	259	-33	133	62
PI407239	36.7608133	127.1621736	101	115	239	-19	1246	302	26	83	692	87	688	87	111	28	9986	299	-88	387	234	-19	26	49	49	30	31	52	91	87	139	302	247	143	14	197	115	45	40	102	179	232	271	292	299	256	-37	131	58
PI407240	35.6014929	128.7488937	339	119	229	0	1288	264	22	73	680	88	680	88	104	29	8890	287	-66	353	229	0	26	54	45	22	40	62	110	104	183	264	233	145	36	197	129	66	57	108	174	223	252	277	287	245	-15	137	73
PI407241	35.6014929	128.7488937	339	119	229	0	1288	264	22	73	680	88	680	88	104	29	8890	287	-66	353	229	0	26	54	45	22	40	62	110	104	183	264	233	145	36	197	129	66	57	108	174	223	252	277	287	245	-15	137	73
PI407242	35.612589	128.7499924	295	121	232	2	1266	259	22	73	669	87	669	87	105	29	8940	291	-64	355	232	2	26	53	44	22	39	61	108	101	180	259	230	143	39	201	131	68	60	112	177	226	256	280	291	248	-13	140	74
PI407243	35.612589	128.7499924	295	121	232	2	1266	259	22	73	669	87	669	87	105	29	8940	291	-64	355	232	2	26	53	44	22	39	61	108	101	180	259	230	143	39	201	131	68	60	112	177	226	256	280	291	248	-13	140	74
PI407244	35.612589	128.7499924	295	121	232	2	1266	259	22	73	669	87	669	87	105	29	8940	291	-64	355	232	2	26	53	44	22	39	61	108	101	180	259	230	143	39	201	131	68	60	112	177	226	256	280	291	248	-13	140	74
PI407246	35.6846917	128.7499924	113	131	244	12	1150	238	19	75	612	77	612	77	108	30	9016	302	-56	358	244	12	23	48	41	19	35	54	97	88	162	238	212	133	50	212	141	78	71	124	190	239	270	293	302	259	-3	149	82
PI407247	35.6846917	128.7499924	113	131	244	12	1150	238	19	75	612	77	612	77	108	30	9016	302	-56	358	244	12	23	48	41	19	35	54	97	88	162	238	212	133	50	212	141	78	71	124	190	239	270	293	302	259	-3	149	82
PI407248	35.6846917	128.7499924	113	131	244	12	1150	238	19	75	612	77	612	77	108	30	9016	302	-56	358	244	12	23	48	41	19	35	54	97	88	162	238	212	133	50	212	141	78	71	124	190	239	270	293	302	259	-3	149	82
PI407249	35.666666	128.6616352	88	133	246	13	1158	242	19	75	623	76	623	76	110	30	9049	305	-56	361	246	13	23	48	40	19	34	54	97	88	165	242	216	132	52	214	143	80	74	127	193	242	274	296	305	261	-2	151	84
PI407250	35.666666	128.6174566	144	130	243	9	1180	249	19	76	637	77	637	77	109	30	9088	302	-59	361	243	9	23	48	40	19	35	55	99	90	167	249	221	134	48	211	139	76	69	122	190	239	270	293	302	258	-6	148	80
PI407253	35.5127464	128.7655872	62	135	245	17	1241	249	20	74	661	81	661	81	113	31	8877	305	-56	361	245	17	24	51	43	20	37	57	110	99	187	249	225	139	60	218	150	89	81	131	194	240	272	295	305	265	2	154	88
PI407254	35.5188286	128.7800654	88	134	243	16	1243	248	21	73	659	82	659	82	111	31	8843	302	-56	358	243	16	24	52	44	21	37	57	109	100	186	248	225	140	58	216	148	87	79	128	192	238	270	292	302	263	1	153	87
PI407255	35.5188286	128.7800654	88	134	243	16	1243	248	21	73	659	82	659	82	111	31	8843	302	-56	358	243	16	24	52	44	21	37	57	109	100	186	248	225	140	58	216	148	87	79	128	192	238	270	292	302	263	1	153	87
PI407256	35.5570679	128.8268231	320	121	229	4	1308	261	23	71	679	92	679	92	102	29	8776	287	-61	348	229	4	27	56	47	23	42	64	113	108	187	261	231	149	40	199	131	69	59	110	173	221	250	276	287	246	-11	141	75
PI407257	35.5570679	128.8268231	320	121	229	4	1308	261	23	71	679	92	679	92	102	29	8776	287	-61	348	229	4	27	56	47	23	42	64	113	108	187	261	231	149	40	199	131	69	59	110	173	221	250	276	287	246	-11	141	75
PI407258	35.5450654	128.75	149	130	241	12	1248	252	21	73	663	83	663	83	109	30	8909	300	-58	358	241	12	24	52	43	21	38	58	109	100	184	252	227	140	52	212	142	82	73	123	187	235	266	289	300	259	-3	149	82
PI407259	35.5450654	128.75	149	130	241	12	1248	252	21	73	663	83	663	83	109	30	8909	300	-58	358	241	12	24	52	43	21	38	58	109	100	184	252	227	140	52	212	142	82	73	123	187	235	266	289	300	259	-3	149	82
PI407261	35.582	128.513	57	134	247	15	1219	256	19	77	662	78	662	78	112	30	9014	306	-56	362	247	15	23	49	40	19	36	55	104	93	174	256	232	138	56	216	146	84	77	129	195	243	274	296	306	264	0	151	85
PI407262	35.5085039	128.492214	66	134	245	15	1262	263	19	76	685	80	685	80	112	30	8954	305	-57	362	245	15	24	50	40	19	37	57	110	98	182	263	240	142	57	217	146	86	77	129	194	241	272	294	305	264	0	152	84
PI407263	35.5085039	128.492214	66	134	245	15	1262	263	19	76	685	80	685	80	112	30	8954	305	-57	362	245	15	24	50	40	19	37	57	110	98	182	263	240	142	57	217	146	86	77	129	194	241	272	294	305	264	0	152	84
PI407265	35.44	128.56	195	128	237	11	1346	275	21	75	721	87	721	87	108	30	8834	297	-59	356	237	11	26	53	44	21	40	63	119	110	198	275	248	149	51	210	141	81	71	121	184	232	261	286	297	257	-4	148	82
PI407266	35.3980285	128.6253027	316	122	230	6	1408	284	23	73	743	94	743	94	103	29	8737	289	-61	350	230	6	28	57	47	23	43	68	125	119	207	284	252	155	44	202	134	74	63	113	174	222	251	276	289	248	-9	143	77
PI407267	35.3980285	128.6253027	316	122	230	6	1408	284	23	73	743	94	743	94	103	29	8737	289	-61	350	230	6	28	57	47	23	43	68	125	119	207	284	252	155	44	202	134	74	63	113	174	222	251	276	289	248	-9	143	77
PI407268	35.3980285	128.6253027	316	122	230	6	1408	284	23	73	743	94	743	94	103	29	8737	289	-61	350	230	6	28	57	47	23	43	68	125	119	207	284	252	155	44	202	134	74	63	113	174	222	251	276	289	248	-9	143	77
PI407269	35.4490143	128.6876514	40	136	246	19	1280	256	21	74	682	83	682	83	113	31	8828	306	-53	359	246	19	24	52	43	21	38	58	115	105	194	256	232	142	64	221	152	92	83	132	194	241	272	295	306	267	5	157	89
PI407270	35.4490143	128.6876514	40	136	246	19	1280	256	21	74	682	83	682	83	113	31	8828	306	-53	359	246	19	24	52	43	21	38	58	115	105	194	256	232	142	64	221	152	92	83	132	194	241	272	295	306	267	5	157	89
PI407271	35.5577865	126.8704605	54	130	245	9	1275	271	39	72	668	120	668	120	97	27	9229	303	-50	353	245	9	39	55	57	39	42	56	93	89	153	271	244	137	37	206	133	69	57	110	180	230	265	293	303	260	-7	148	81
PI407272	35.523844	126.8968964	101	128	244	7	1291	273	39	71	675	121	675	121	98	27	9260	302	-53	355	244	7	39	56	57	39	43	57	95	91	158	273	244	139	35	204	132	67	55	109	178	230	265	293	302	258	-9	145	80
PI407273	35.523844	126.8968964	101	128	244	7	1291	273	39	71	675	121	675	121	98	27	9260	302	-53	355	244	7	39	56	57	39	43	57	95	91	158	273	244	139	35	204	132	67	55	109	178	230	265	293	302	258	-9	145	80
PI407275	37.4288883	126.9891701	54	117	241	-18	1349	368	22	92	800	75	786	75	94	24	10077	297	-82	379	238	-18	22	52	47	26	27	49	97	87	142	368	276	156	6	193	112	35	34	92	171	226	261	287	297	254	-38	135	64
PI407276	37.4288883	126.9891701	54	117	241	-18	1349	368	22	92	800	75	786	75	94	24	10077	297	-82	379	238	-18	22	52	47	26	27	49	97	87	142	368	276	156	6	193	112	35	34	92	171	226	261	287	297	254	-38	135	64
PI407277	37.4288883	126.9891701	54	117	241	-18	1349	368	22	92	800	75	786	75	94	24	10077	297	-82	379	238	-18	22	52	47	26	27	49	97	87	142	368	276	156	6	193	112	35	34	92	171	226	261	287	297	254	-38	135	64
PI407278	37.5667	127.2274761	37	115	241	-23	1387	396	21	96	837	73	824	73	106	26	10219	300	-95	395	236	-23	21	48	47	25	27	51	93	87	151	396	277	164	8	196	112	36	38	101	178	236	270	290	300	256	-44	133	59
PI407285	35.5869684	139.3450928	140	143	242	44	1509	203	47	45	562	153	547	153	96	29	7689	301	-23	324	213	44	47	173	80	51	55	93	116	147	200	158	186	203	92	204	160	118	98	128	179	223	246	285	301	259	34	161	110
PI407286	35.5869684	139.3450928	140	143	242	44	1509	203	47	45	562	153	547	153	96	29	7689	301	-23	324	213	44	47	173	80	51	55	93	116	147	200	158	186	203	92	204	160	118	98	128	179	223	246	285	301	259	34	161	110
PI407288	43.5072231	124.8122215	209	52	219	-136	600	168	5	103	392	15	392	15	117	22	13676	286	-224	510	219	-136	5	35	14	5	5	13	21	53	84	168	140	57	-105	138	18	-69	-55	29	134	211	262	286	264	211	-165	77	-36
PI407289	43.5072231	124.8122215	209	52	219	-136	600	168	5	103	392	15	392	15	117	22	13676	286	-224	510	219	-136	5	35	14	5	5	13	21	53	84	168	140	57	-105	138	18	-69	-55	29	134	211	262	286	264	211	-165	77	-36
PI407290	43.5072231	124.8122215	209	52	219	-136	600	168	5	103	392	15	392	15	117	22	13676	286	-224	510	219	-136	5	35	14	5	5	13	21	53	84	168	140	57	-105	138	18	-69	-55	29	134	211	262	286	264	211	-165	77	-36
PI407291	43.5072231	124.8122215	209	52	219	-136	600	168	5	103	392	15	392	15	117	22	13676	286	-224	510	219	-136	5	35	14	5	5	13	21	53	84	168	140	57	-105	138	18	-69	-55	29	134	211	262	286	264	211	-165	77	-36
PI407292	43.848421	125.309283	216	50	217	-140	623	183	5	108	419	15	419	15	114	22	13800	279	-223	502	217	-140	5	33	14	5	5	13	23	47	97	183	139	59	-108	130	13	-75	-63	24	133	214	259	279	266	211	-166	70	-39
PI407293	43.848421	125.309283	216	50	217	-140	623	183	5	108	419	15	419	15	114	22	13800	279	-223	502	217	-140	5	33	14	5	5	13	23	47	97	183	139	59	-108	130	13	-75	-63	24	133	214	259	279	266	211	-166	70	-39
PI407294	43.848421	125.309283	216	50	217	-140	623	183	5	108	419	15	419	15	114	22	13800	279	-223	502	217	-140	5	33	14	5	5	13	23	47	97	183	139	59	-108	130	13	-75	-63	24	133	214	259	279	266	211	-166	70	-39
PI407295	43.848421	125.309283	216	50	217	-140	623	183	5	108	419	15	419	15	114	22	13800	279	-223	502	217	-140	5	33	14	5	5	13	23	47	97	183	139	59	-108	130	13	-75	-63	24	133	214	259	279	266	211	-166	70	-39
PI407296	41.64	123.483611	57	85	236	-83	732	189	7	97	454	25	454	25	111	24	12331	294	-165	459	236	-83	7	42	20	10	8	16	37	58	93	189	172	80	-49	164	58	-20	-11	66	162	232	271	294	288	239	-107	104	7
PI407297	41.64	123.483611	57	85	236	-83	732	189	7	97	454	25	454	25	111	24	12331	294	-165	459	236	-83	7	42	20	10	8	16	37	58	93	189	172	80	-49	164	58	-20	-11	66	162	232	271	294	288	239	-107	104	7
PI407299	41.64	123.483611	57	85	236	-83	732	189	7	97	454	25	454	25	111	24	12331	294	-165	459	236	-83	7	42	20	10	8	16	37	58	93	189	172	80	-49	164	58	-20	-11	66	162	232	271	294	288	239	-107	104	7
PI407300	32.06	118.85	104	151	263	33	1016	180	33	52	447	117	447	119	86	25	8946	314	-19	333	263	56	34	49	50	33	52	70	95	94	146	180	121	92	60	215	151	89	76	122	191	251	283	313	314	266	20	169	105
PI407301	32.06	118.85	104	151	263	33	1016	180	33	52	447	117	447	119	86	25	8946	314	-19	333	263	56	34	49	50	33	52	70	95	94	146	180	121	92	60	215	151	89	76	122	191	251	283	313	314	266	20	169	105
PI407302	32.06	118.85	104	151	263	33	1016	180	33	52	447	117	447	119	86	25	8946	314	-19	333	263	56	34	49	50	33	52	70	95	94	146	180	121	92	60	215	151	89	76	122	191	251	283	313	314	266	20	169	105
PI407303	32.06	118.85	104	151	263	33	1016	180	33	52	447	117	447	119	86	25	8946	314	-19	333	263	56	34	49	50	33	52	70	95	94	146	180	121	92	60	215	151	89	76	122	191	251	283	313	314	266	20	169	105
PI407304	31.0177044	121.4086113	6	162	266	54	1054	167	41	46	428	133	391	142	73	23	8320	316	9	307	265	80	44	51	48	41	57	73	86	96	167	134	127	130	79	226	168	108	86	126	184	233	271	315	316	273	44	189	129
PI407305	31.0177044	121.4086113	6	162	266	54	1054	167	41	46	428	133	391	142	73	23	8320	316	9	307	265	80	44	51	48	41	57	73	86	96	167	134	127	130	79	226	168	108	86	126	184	233	271	315	316	273	44	189	129
PI407306	31.0177044	121.4086113	6	162	266	54	1054	167	41	46	428	133	391	142	73	23	8320	316	9	307	265	80	44	51	48	41	57	73	86	96	167	134	127	130	79	226	168	108	86	126	184	233	271	315	316	273	44	189	129
PI407307	31.148818	121.80095	5	160	263	56	1008	153	41	45	385	129	375	141	68	22	8134	310	13	297	260	83	42	49	46	41	58	65	83	96	153	115	117	143	80	224	168	111	82	119	175	224	262	307	310	272	46	189	132
PI407308	37.2841644	127.0191689	68	115	238	-19	1319	353	23	91	778	77	755	77	97	25	10004	294	-84	378	235	-19	23	51	49	26	28	50	97	87	130	353	272	153	9	192	112	37	34	93	171	226	261	284	294	252	-38	132	61
PI407310	37.08	127.42	110	113	239	-25	1269	333	24	87	725	80	712	80	111	28	10204	298	-98	396	233	-25	24	45	46	28	28	50	93	92	138	333	241	151	9	194	110	36	38	103	182	234	272	291	298	254	-45	128	54
PI407311	37.012	127.32	53	116	242	-21	1253	327	24	86	713	81	697	81	110	27	10153	300	-93	393	236	-21	24	46	47	28	29	51	93	88	134	327	236	150	11	197	114	41	41	105	182	236	273	294	300	257	-41	131	58
PI407312	36.867	127.5407	106	114	240	-23	1212	312	24	85	685	81	677	81	114	28	10163	300	-96	396	234	-23	24	45	43	28	29	46	88	89	135	312	230	143	12	197	113	40	40	105	185	236	273	293	300	256	-42	130	55
PI407313	36.9471	128.0709	222	108	231	-26	1230	310	24	84	691	82	691	82	116	29	9945	292	-100	392	231	-26	24	44	41	27	31	49	89	96	147	310	234	138	11	192	109	39	38	102	181	232	267	285	292	248	-45	123	50
PI407314	36.9935	128.3175	239	107	229	-25	1238	297	24	82	688	82	688	82	117	30	9804	290	-97	387	229	-25	24	47	41	26	32	52	91	96	151	297	240	141	14	191	111	42	38	100	179	230	265	283	290	247	-42	121	50
PI407315	36.933	128.98	613	89	201	-31	1341	265	34	68	682	125	663	125	103	29	9011	257	-96	353	197	-31	42	72	58	34	49	66	95	94	149	249	265	168	4	167	96	33	20	71	147	197	227	251	257	215	-46	106	42
PI407317	36.678	127.212	94	116	239	-17	1247	298	27	82	691	89	691	89	112	29	9932	300	-86	386	239	-17	27	48	49	30	32	51	90	87	142	298	251	142	17	199	118	47	43	104	182	234	272	293	300	257	-35	132	60
PI407319	36.471177	127.702817	183	110	231	-21	1230	309	25	83	690	90	690	90	119	30	9777	294	-94	388	231	-21	25	47	45	30	35	49	88	90	145	309	236	131	18	196	117	49	41	103	181	231	265	285	294	251	-38	125	55
PI407320	37	127.583	130	112	238	-26	1237	322	24	86	704	81	695	81	114	28	10182	298	-100	398	232	-26	24	44	43	28	29	47	89	92	137	322	236	146	10	195	110	37	38	104	184	234	272	292	298	254	-45	128	53
PI407321	36.62	127.37	45	121	245	-12	1222	287	27	82	679	88	677	88	112	28	9975	305	-82	387	239	-12	27	47	46	29	32	49	86	87	140	287	250	142	23	204	121	50	48	110	190	240	278	298	305	261	-30	137	63
PI407322	36.33	127.5348	88	121	242	-8	1268	295	27	82	710	93	710	93	112	29	9668	301	-75	376	242	-8	27	50	46	30	36	52	88	90	154	295	261	139	28	203	124	57	51	112	190	238	273	294	301	258	-24	136	66
PI423991	52.9775503	127.3620871	305	-31	174	-262	543	140	4	96	335	18	335	18	129	21	17048	254	-348	602	174	-212	5	23	14	9	4	9	32	42	81	140	114	70	-224	49	-107	-216	-151	-43	66	165	232	254	226	158	-286	-11	-167
PI423992	52.9775503	127.3620871	305	-31	174	-262	543	140	4	96	335	18	335	18	129	21	17048	254	-348	602	174	-212	5	23	14	9	4	9	32	42	81	140	114	70	-224	49	-107	-216	-151	-43	66	165	232	254	226	158	-286	-11	-167
PI423993	52.9775503	127.3620871	305	-31	174	-262	543	140	4	96	335	18	335	18	129	21	17048	254	-348	602	174	-212	5	23	14	9	4	9	32	42	81	140	114	70	-224	49	-107	-216	-151	-43	66	165	232	254	226	158	-286	-11	-167
PI423994	52.9775503	127.3620871	305	-31	174	-262	543	140	4	96	335	18	335	18	129	21	17048	254	-348	602	174	-212	5	23	14	9	4	9	32	42	81	140	114	70	-224	49	-107	-216	-151	-43	66	165	232	254	226	158	-286	-11	-167
PI423995	52.9775503	127.3620871	305	-31	174	-262	543	140	4	96	335	18	335	18	129	21	17048	254	-348	602	174	-212	5	23	14	9	4	9	32	42	81	140	114	70	-224	49	-107	-216	-151	-43	66	165	232	254	226	158	-286	-11	-167
PI423996	52.9775503	127.3620871	305	-31	174	-262	543	140	4	96	335	18	335	18	129	21	17048	254	-348	602	174	-212	5	23	14	9	4	9	32	42	81	140	114	70	-224	49	-107	-216	-151	-43	66	165	232	254	226	158	-286	-11	-167
PI423997	52.9775503	127.3620871	305	-31	174	-262	543	140	4	96	335	18	335	18	129	21	17048	254	-348	602	174	-212	5	23	14	9	4	9	32	42	81	140	114	70	-224	49	-107	-216	-151	-43	66	165	232	254	226	158	-286	-11	-167
PI423998	52.9775503	127.3620871	305	-31	174	-262	543	140	4	96	335	18	335	18	129	21	17048	254	-348	602	174	-212	5	23	14	9	4	9	32	42	81	140	114	70	-224	49	-107	-216	-151	-43	66	165	232	254	226	158	-286	-11	-167
PI424000	52.9775503	127.3620871	305	-31	174	-262	543	140	4	96	335	18	335	18	129	21	17048	254	-348	602	174	-212	5	23	14	9	4	9	32	42	81	140	114	70	-224	49	-107	-216	-151	-43	66	165	232	254	226	158	-286	-11	-167
PI424001	52.9775503	127.3620871	305	-31	174	-262	543	140	4	96	335	18	335	18	129	21	17048	254	-348	602	174	-212	5	23	14	9	4	9	32	42	81	140	114	70	-224	49	-107	-216	-151	-43	66	165	232	254	226	158	-286	-11	-167
PI424002	52.9775503	127.3620871	305	-31	174	-262	543	140	4	96	335	18	335	18	129	21	17048	254	-348	602	174	-212	5	23	14	9	4	9	32	42	81	140	114	70	-224	49	-107	-216	-151	-43	66	165	232	254	226	158	-286	-11	-167
PI424003	52.9775503	127.3620871	305	-31	174	-262	543	140	4	96	335	18	335	18	129	21	17048	254	-348	602	174	-212	5	23	14	9	4	9	32	42	81	140	114	70	-224	49	-107	-216	-151	-43	66	165	232	254	226	158	-286	-11	-167
PI424007	37.208889	126.8166695	16	117	238	-15	1245	324	23	87	718	77	697	77	93	25	9851	295	-77	372	236	-15	23	52	48	27	27	48	94	81	127	324	246	148	11	195	116	41	35	92	167	223	256	283	295	254	-33	138	67
PI424009	37.208889	126.8166695	16	117	238	-15	1245	324	23	87	718	77	697	77	93	25	9851	295	-77	372	236	-15	23	52	48	27	27	48	94	81	127	324	246	148	11	195	116	41	35	92	167	223	256	283	295	254	-33	138	67
PI424011	37.2288249	126.9695091	45	116	239	-18	1295	345	23	90	759	77	733	77	97	25	9961	294	-82	376	236	-18	23	52	49	26	28	51	97	85	125	345	263	151	10	193	113	39	35	94	170	225	260	285	294	253	-36	133	62
PI424012	37.2288249	126.9695091	45	116	239	-18	1295	345	23	90	759	77	733	77	97	25	9961	294	-82	376	236	-18	23	52	49	26	28	51	97	85	125	345	263	151	10	193	113	39	35	94	170	225	260	285	294	253	-36	133	62
PI424014	37.2841644	127.0191689	68	115	238	-19	1319	353	23	91	778	77	755	77	97	25	10004	294	-84	378	235	-19	23	51	49	26	28	50	97	87	130	353	272	153	9	192	112	37	34	93	171	226	261	284	294	252	-38	132	61
PI424015	37.875	127.025	78	111	237	-29	1454	452	19	102	909	69	894	69	105	26	10310	295	-104	399	232	-29	19	50	47	25	25	53	94	74	158	452	284	173	0	194	110	32	34	94	170	232	265	286	295	251	-52	131	57
PI424016	38.0929404	127.0755861	60	109	234	-29	1405	430	18	103	893	67	862	67	107	27	10190	290	-103	393	228	-29	18	49	47	26	23	49	84	76	140	430	292	171	4	193	108	31	34	93	171	230	263	284	290	247	-50	129	54
PI424018	38.0929404	127.0755861	60	109	234	-29	1405	430	18	103	893	67	862	67	107	27	10190	290	-103	393	228	-29	18	49	47	26	23	49	84	76	140	430	292	171	4	193	108	31	34	93	171	230	263	284	290	247	-50	129	54
PI424019	38.135	127.02	50	109	233	-29	1387	427	18	104	886	66	851	66	106	26	10180	289	-105	394	228	-29	18	49	47	26	22	48	82	75	134	427	290	169	3	193	108	30	35	93	170	229	262	284	289	247	-51	129	54
PI424023	38.05	127.26	138	105	230	-34	1425	424	20	101	897	70	871	70	108	27	10209	287	-108	395	224	-34	20	49	47	25	25	49	84	81	148	424	299	174	2	188	102	26	29	91	170	228	262	281	287	243	-53	124	49
PI424026	38.05	127.26	138	105	230	-34	1425	424	20	101	897	70	871	70	108	27	10209	287	-108	395	224	-34	20	49	47	25	25	49	84	81	148	424	299	174	2	188	102	26	29	91	170	228	262	281	287	243	-53	124	49
PI424029	38.07	127.3	174	102	228	-36	1426	419	20	101	895	70	868	70	109	27	10196	284	-110	394	221	-36	20	50	48	25	25	49	84	83	147	419	302	174	0	185	99	23	27	89	167	226	261	279	284	241	-55	121	46
PI424030	37.8236122	127.5141678	61	111	237	-28	1350	378	20	97	828	70	810	70	112	28	10244	295	-102	397	231	-28	20	47	46	24	26	45	81	90	143	378	289	161	7	194	106	32	37	103	181	237	271	290	295	252	-48	129	52
PI424032	37.898	126.977	113	109	235	-30	1448	453	19	103	909	69	892	69	104	26	10255	293	-105	398	230	-30	19	50	46	26	24	53	93	74	154	453	285	171	-1	191	109	30	33	91	167	229	262	284	293	247	-53	128	56
PI424033	37.899	126.977	113	109	235	-30	1448	453	19	103	909	69	892	69	104	26	10255	293	-105	398	230	-30	19	50	46	26	24	53	93	74	154	453	285	171	-1	191	109	30	33	91	167	229	262	284	293	247	-53	128	56
PI424035	37.899	126.977	113	109	235	-30	1448	453	19	103	909	69	892	69	104	26	10255	293	-105	398	230	-30	19	50	46	26	24	53	93	74	154	453	285	171	-1	191	109	30	33	91	167	229	262	284	293	247	-53	128	56
PI424036	37.7499962	127.0833321	82	112	239	-27	1482	454	20	101	914	72	907	72	105	26	10327	299	-102	401	234	-27	20	50	47	24	28	56	97	77	169	454	284	176	2	194	111	33	35	95	171	234	267	288	299	252	-50	131	57
PI424037	37.899	126.977	113	109	235	-30	1448	453	19	103	909	69	892	69	104	26	10255	293	-105	398	230	-30	19	50	46	26	24	53	93	74	154	453	285	171	-1	191	109	30	33	91	167	229	262	284	293	247	-53	128	56
PI424040	37.4865	127.654	125	107	234	-33	1303	354	22	92	768	75	760	75	120	29	10339	296	-114	410	228	-33	22	44	44	26	27	46	86	95	145	354	261	153	6	193	106	33	36	104	183	235	272	289	296	253	-54	124	47
PI424041	37.52	127.44	97	110	236	-29	1336	373	22	93	795	74	785	74	116	28	10275	298	-107	405	230	-29	22	46	46	25	27	48	89	92	146	373	266	156	8	194	108	34	37	103	181	236	271	290	298	254	-50	127	51
PI424042	37.5436115	127.3275032	33	114	240	-24	1353	381	21	95	811	73	798	73	111	27	10220	301	-99	400	235	-24	21	47	47	25	27	49	90	89	147	381	270	160	10	197	112	37	40	104	181	237	272	292	301	256	-45	131	57
PI424044	37.55	127.255	104	112	238	-27	1397	397	22	95	840	75	828	75	107	26	10248	297	-100	397	232	-27	22	48	47	25	28	52	94	89	152	397	279	164	4	193	108	32	35	99	176	233	269	288	297	253	-48	129	55
PI424045	37.55	127.255	104	112	238	-27	1397	397	22	95	840	75	828	75	107	26	10248	297	-100	397	232	-27	22	48	47	25	28	52	94	89	152	397	279	164	4	193	108	32	35	99	176	233	269	288	297	253	-48	129	55
PI424047	37.612506	127.2141685	56	115	241	-24	1410	407	21	97	855	73	843	73	106	26	10250	300	-97	397	235	-24	21	49	47	24	28	52	94	85	155	407	281	167	7	195	111	35	37	100	177	236	270	290	300	255	-45	132	58
PI424048	37.612506	127.2141685	56	115	241	-24	1410	407	21	97	855	73	843	73	106	26	10250	300	-97	397	235	-24	21	49	47	24	28	52	94	85	155	407	281	167	7	195	111	35	37	100	177	236	270	290	300	255	-45	132	58
PI424049	37.65	127.19	50	115	241	-24	1424	416	21	98	867	73	855	73	106	26	10252	300	-96	396	236	-24	21	49	47	24	28	53	94	84	157	416	282	169	7	196	112	35	37	100	177	235	270	290	300	255	-45	132	59
PI424050	37.6366673	127.2141685	73	113	240	-25	1422	414	21	97	865	73	854	73	107	26	10269	299	-99	398	234	-25	21	49	47	24	28	52	94	85	157	414	283	168	5	194	110	34	37	99	176	235	270	289	299	254	-47	131	56
PI424052	37.6366673	127.2141685	73	113	240	-25	1422	414	21	97	865	73	854	73	107	26	10269	299	-99	398	234	-25	21	49	47	24	28	52	94	85	157	414	283	168	5	194	110	34	37	99	176	235	270	289	299	254	-47	131	56
PI424053	37.612506	127.2141685	56	115	241	-24	1410	407	21	97	855	73	843	73	106	26	10250	300	-97	397	235	-24	21	49	47	24	28	52	94	85	155	407	281	167	7	195	111	35	37	100	177	236	270	290	300	255	-45	132	58
PI424055	37.65	127.188	50	115	241	-24	1424	416	21	98	867	73	855	73	106	26	10252	300	-96	396	236	-24	21	49	47	24	28	53	94	84	157	416	282	169	7	196	112	35	37	100	177	235	270	290	300	255	-45	132	59
PI424056	38.12868	127.348	257	96	221	-42	1431	415	20	100	898	71	869	71	110	28	10177	277	-115	392	215	-42	20	51	48	26	25	48	83	85	147	415	307	176	-2	180	93	18	21	84	163	220	255	274	277	235	-59	115	40
PI424057	38.138	127.3	152	103	227	-35	1414	413	20	101	891	70	859	70	108	27	10139	282	-108	390	221	-35	20	50	48	25	25	48	81	82	144	413	302	176	2	185	100	24	27	89	168	226	259	279	282	241	-53	121	47
PI424058	38.18	127.355	222	98	222	-39	1417	408	20	99	891	71	858	71	108	27	10128	277	-111	388	217	-39	20	51	48	26	25	47	81	84	144	408	306	177	0	180	95	20	23	84	163	220	255	275	277	236	-56	116	42
PI424060	38.15825	127.414767	319	93	218	-45	1426	406	21	99	891	73	862	73	110	28	10168	273	-118	391	212	-45	21	51	48	26	26	47	82	87	147	406	309	176	-4	176	89	15	17	80	159	216	252	271	273	230	-61	112	36
PI424062	37.94	127.748	87	110	236	-27	1294	338	20	95	790	70	768	70	110	28	10140	291	-98	389	228	-27	20	47	45	24	26	41	74	94	133	338	297	155	6	191	104	31	35	103	183	235	271	288	291	248	-46	127	51
PI424063	38.15825	127.414767	319	93	218	-45	1426	406	21	99	891	73	862	73	110	28	10168	273	-118	391	212	-45	21	51	48	26	26	47	82	87	147	406	309	176	-4	176	89	15	17	80	159	216	252	271	273	230	-61	112	36
PI424064	38.082397	128.052565	402	90	213	-45	1275	308	23	87	744	80	720	80	113	28	9983	270	-120	390	207	-45	23	53	47	29	28	42	78	95	136	308	276	160	-4	172	91	21	16	77	159	212	249	267	270	226	-62	107	36
PI424065	38.082397	128.052565	402	90	213	-45	1275	308	23	87	744	80	720	80	113	28	9983	270	-120	390	207	-45	23	53	47	29	28	42	78	95	136	308	276	160	-4	172	91	21	16	77	159	212	249	267	270	226	-62	107	36
PI424066	38.12	128.22	353	94	213	-37	1244	280	26	82	709	88	674	88	108	28	9691	270	-109	379	208	-37	26	57	50	31	31	43	77	93	127	280	267	162	2	175	97	29	21	79	158	210	245	266	270	226	-54	113	43
PI424067	38.12	128.22	353	94	213	-37	1244	280	26	82	709	88	674	88	108	28	9691	270	-109	379	208	-37	26	57	50	31	31	43	77	93	127	280	267	162	2	175	97	29	21	79	158	210	245	266	270	226	-54	113	43
PI424068	38.0655575	128.1730652	205	102	223	-31	1148	267	21	84	655	76	631	76	113	29	9813	282	-106	388	217	-31	21	48	44	28	27	39	73	91	122	267	242	146	9	185	105	36	31	92	172	224	259	277	282	238	-49	121	49
PI424069	37.696952	127.888683	139	104	231	-36	1274	333	21	90	750	74	741	74	123	29	10333	293	-118	411	225	-36	21	45	42	25	28	44	80	95	144	333	264	153	6	191	106	33	36	102	182	236	271	287	293	250	-56	121	45
PI424071	37.643	127.8	243	99	227	-42	1322	354	22	92	783	76	777	76	122	29	10387	288	-123	411	220	-42	22	45	43	26	28	45	84	97	149	354	274	155	0	185	99	26	29	96	176	230	267	283	288	243	-62	115	39
PI424073	37.493	128.023	139	105	232	-34	1276	327	23	88	741	79	731	79	122	29	10275	293	-115	408	226	-34	23	46	42	27	29	47	83	94	144	327	260	154	8	192	107	36	37	102	181	236	270	288	293	250	-54	122	46
PI424074	37.481	128.033	183	103	230	-36	1290	330	24	88	746	82	737	82	122	29	10301	291	-117	408	224	-36	24	47	43	28	30	48	84	95	145	330	262	154	5	189	105	33	33	100	180	233	268	286	291	248	-56	119	44
PI424077	37.5013	128.464	505	88	207	-43	1421	302	33	78	783	111	755	111	110	29	9682	263	-115	378	201	-43	37	69	55	33	41	60	91	100	152	302	301	180	-4	169	91	24	15	73	154	207	240	260	263	221	-60	105	35
PI424079	37.49	128.872	632	82	195	-39	1507	322	40	70	791	145	738	145	98	28	9093	246	-103	349	190	-39	52	92	69	40	53	70	93	97	150	266	322	203	-4	160	88	25	9	58	139	191	220	244	246	206	-54	102	37
PI424082	37.26	128.42	265	104	224	-27	1297	293	30	79	711	97	699	97	115	29	9722	284	-101	385	218	-27	30	57	48	30	37	56	88	94	146	293	260	158	12	187	109	41	34	95	173	225	258	278	284	241	-45	119	49
PI424084	37.177	128.3903099	228	106	227	-25	1270	294	28	80	697	92	691	92	116	29	9748	288	-100	388	221	-25	28	53	45	29	35	54	89	94	146	294	251	152	14	190	111	43	38	99	177	229	263	281	288	245	-43	121	51
PI424086	37.17	128.27	475	91	215	-44	1362	328	29	83	759	94	759	94	117	29	9974	274	-120	394	215	-44	29	54	46	30	35	56	95	102	159	328	272	156	-3	175	94	24	20	82	163	215	252	269	274	230	-62	106	34
PI424087	37.133333	128.216667	244	105	229	-30	1274	318	26	84	711	87	711	87	120	30	9993	290	-108	398	229	-30	26	47	43	29	32	53	90	97	147	318	246	146	11	191	109	39	36	99	179	230	266	283	290	247	-49	120	47
PI424088	37.133333	128.216667	244	105	229	-30	1274	318	26	84	711	87	711	87	120	30	9993	290	-108	398	229	-30	26	47	43	29	32	53	90	97	147	318	246	146	11	191	109	39	36	99	179	230	266	283	290	247	-49	120	47
PI424089	36.934	128.181	250	107	229	-26	1239	307	24	83	694	82	694	82	117	30	9870	290	-99	389	229	-26	24	45	41	27	31	51	91	97	151	307	236	138	12	190	109	39	37	101	180	230	266	283	290	247	-44	121	49
PI424090	37.133333	128.216667	244	105	229	-30	1274	318	26	84	711	87	711	87	120	30	9993	290	-108	398	229	-30	26	47	43	29	32	53	90	97	147	318	246	146	11	191	109	39	36	99	179	230	266	283	290	247	-49	120	47
PI424093	36.985	128.362778	211	109	230	-22	1223	288	24	81	675	83	675	83	116	30	9735	291	-94	385	230	-22	24	47	41	26	33	52	90	94	150	288	237	141	17	193	113	44	41	103	180	232	266	284	291	248	-39	124	53
PI424095	36.2285	127.9105	165	119	236	-7	1167	279	25	79	641	87	641	87	109	29	9409	294	-71	365	236	-7	25	48	44	26	36	54	85	82	143	279	219	126	25	198	121	54	48	111	186	236	268	288	294	251	-23	133	65
PI424096	36.365	127.187	251	111	232	-18	1334	312	30	81	743	100	743	100	111	29	9717	293	-86	379	232	-18	30	52	52	33	37	55	95	95	161	312	270	142	16	193	114	46	40	99	175	224	263	285	293	249	-35	126	56
PI424097	36.11681	128.004029	265	115	232	-10	1180	279	25	79	647	88	647	88	106	29	9389	291	-72	363	232	-10	26	49	44	25	37	57	87	82	148	279	220	126	20	193	117	50	44	106	181	231	262	284	291	245	-26	129	62
PI424098	36.18128	128.1245	76	125	242	0	1088	255	22	79	594	79	594	79	110	30	9352	300	-64	364	242	0	23	45	40	22	34	51	81	74	134	255	205	124	34	205	128	62	57	118	192	242	274	294	300	257	-15	140	71
PI424101	36.3385	128.1305	76	123	240	-3	1085	258	22	80	595	77	595	77	110	29	9390	299	-68	367	240	-3	22	43	39	22	33	49	81	78	134	258	203	123	30	203	125	58	55	117	192	241	273	292	299	256	-19	138	68
PI424104	36.664	128.12	109	118	235	-9	1150	279	22	82	639	78	639	78	112	30	9468	296	-76	372	235	-9	22	42	39	24	32	47	86	92	148	279	212	127	24	198	118	51	50	113	189	238	270	288	296	253	-26	132	62
PI424105	36.586148	128.186797	78	120	236	-5	1114	267	22	81	616	77	616	77	112	30	9376	298	-72	370	236	-5	22	41	38	23	32	47	84	87	143	267	206	124	28	201	121	55	54	115	192	241	271	289	298	255	-22	135	64
PI424108	36.685	127.7	266	104	229	-30	1242	325	25	86	704	86	704	86	117	29	10016	292	-102	394	229	-30	25	46	43	29	32	46	90	92	146	325	233	135	7	190	107	37	32	95	175	226	264	283	292	247	-48	120	47
PI424110	35.77176	128.810085	134	129	241	9	1113	229	20	73	585	77	585	77	106	29	8980	298	-57	355	241	9	23	48	41	20	34	54	92	84	152	229	204	132	46	208	137	73	67	120	187	236	268	289	298	255	-6	146	80
PI424111	36.53	129.047	183	117	227	-2	1065	201	25	67	535	96	523	96	110	30	8934	287	-71	358	225	-2	30	54	46	25	41	53	82	76	123	199	201	135	37	199	129	67	56	105	177	226	256	279	287	246	-17	135	68
PI424112	36.416666	129.0833282	332	110	220	-9	1117	210	26	66	556	100	550	100	106	30	8895	278	-75	353	217	-9	31	56	48	26	43	56	87	82	132	210	208	138	28	189	120	58	46	96	167	217	247	272	278	236	-24	128	63
PI424113	36.405	129.172	414	106	214	-10	1161	214	30	64	569	110	560	110	101	29	8746	271	-74	345	212	-10	34	60	53	30	46	59	90	85	135	211	214	144	23	183	116	54	42	91	160	210	238	265	271	230	-26	124	61
PI424117	35.917	128.999	158	123	233	5	1081	214	21	70	550	82	550	82	105	30	8879	290	-59	349	233	5	25	49	43	21	36	53	88	81	139	214	197	135	40	202	132	69	61	113	180	231	259	283	290	250	-10	141	75
PI424118	35.833334	129.2499924	66	134	237	23	1127	197	27	63	541	97	529	97	93	28	8357	293	-37	330	237	23	27	57	54	27	43	60	93	85	140	197	192	152	54	206	143	83	75	120	179	228	255	284	293	251	8	154	93
PI424119	35.990911	128.825511	81	127	241	5	1020	213	19	73	534	74	534	74	110	30	9133	299	-62	361	241	5	23	45	38	19	32	49	81	74	131	213	190	125	42	208	135	70	65	118	189	239	270	291	299	256	-10	144	75
PI424120	35.71	129.21	119	132	235	20	1185	209	26	63	566	98	566	98	94	28	8376	290	-41	331	235	20	28	58	54	26	44	63	100	93	153	209	200	157	52	204	141	81	73	119	177	226	252	282	290	249	5	151	90
PI424121	34.9727745	128.3236237	18	141	244	31	1484	271	25	66	718	104	681	105	94	28	8298	298	-31	329	242	54	30	60	49	25	50	79	152	143	215	271	232	178	66	219	153	96	83	126	182	227	255	284	298	263	17	165	100
PI424122	34.969722	128.349722	6	141	244	32	1479	269	25	66	716	104	677	104	93	28	8251	298	-30	328	242	32	30	60	50	25	49	79	151	144	214	269	233	175	66	219	154	97	84	127	183	227	254	283	298	264	18	165	101
PI424125	35.4894	126.9017	277	119	237	-3	1331	282	39	71	696	123	696	123	99	27	9322	294	-64	358	237	-3	39	57	56	39	45	60	102	95	170	282	244	142	26	196	123	59	46	102	170	221	258	286	294	250	-19	137	70
PI424126	35.4894	126.9017	277	119	237	-3	1331	282	39	71	696	123	696	123	99	27	9322	294	-64	358	237	-3	39	57	56	39	45	60	102	95	170	282	244	142	26	196	123	59	46	102	170	221	258	286	294	250	-19	137	70
PI424129	35.4894	126.9017	277	119	237	-3	1331	282	39	71	696	123	696	123	99	27	9322	294	-64	358	237	-3	39	57	56	39	45	60	102	95	170	282	244	142	26	196	123	59	46	102	170	221	258	286	294	250	-19	137	70
PI424130	35.4894	126.9017	277	119	237	-3	1331	282	39	71	696	123	696	123	99	27	9322	294	-64	358	237	-3	39	57	56	39	45	60	102	95	170	282	244	142	26	196	123	59	46	102	170	221	258	286	294	250	-19	137	70
PI447004	42.4977549	126.8299142	636	28	192	-164	809	204	9	93	500	32	500	32	131	24	13693	258	-268	526	192	-164	9	39	24	12	11	18	49	72	124	204	172	75	-117	119	8	-84	-70	15	123	200	235	258	248	192	-193	48	-52
PI458535	48.2666683	126.6000023	267	7	192	-204	532	148	3	106	351	11	351	11	124	22	15327	262	-288	550	192	-204	3	22	8	5	3	6	22	43	85	148	118	69	-168	90	-39	-141	-116	-13	102	188	244	262	245	182	-228	30	-96
PI458536	46.8641509	126.8548431	224	21	203	-188	554	153	4	104	364	13	364	13	118	21	15110	269	-271	540	203	-188	4	26	8	5	4	9	22	43	91	153	120	69	-158	103	-24	-125	-105	-2	115	197	251	269	254	192	-215	44	-78
PI464867	50.2128163	126.8155901	473	-17	171	-232	554	140	4	100	355	15	355	15	128	22	15654	246	-314	560	171	-232	4	23	10	7	4	8	27	46	88	140	127	70	-191	67	-72	-175	-136	-36	79	170	229	246	224	162	-253	4	-131
PI464926	42.7228358	124.3313446	127	69	227	-111	682	182	6	100	434	20	434	20	122	24	13057	290	-201	491	227	-111	6	38	17	7	7	15	33	57	98	182	154	68	-71	153	42	-39	-31	51	155	229	270	290	280	230	-136	88	-14
PI464928	41.7122899	124.9085886	286	63	216	-114	888	224	10	97	556	33	556	33	130	26	12705	280	-214	494	216	-114	10	49	29	13	10	19	48	69	113	224	219	85	-64	151	46	-35	-26	50	152	223	258	280	275	223	-139	81	-12
PI468916	41.2013855	122.3415871	7	90	237	-73	638	173	5	100	399	19	399	19	104	23	12005	290	-150	440	237	-73	5	37	16	7	7	11	34	49	78	173	148	73	-38	165	67	-9	-7	65	155	227	266	290	286	240	-94	108	15
PI479767	48.4760799	127.9719961	445	-8	176	-219	628	159	5	100	401	17	401	17	133	23	15329	251	-312	563	176	-219	5	28	11	7	5	9	27	53	100	159	142	82	-176	80	-50	-151	-121	-25	89	175	230	251	232	172	-244	15	-112
PI483461	41.5352589	117.5571441	999	47	189	-113	491	145	2	113	340	8	340	8	128	28	11720	257	-194	451	189	-113	3	20	6	2	3	10	19	39	77	145	118	49	-68	129	28	-47	-33	40	135	208	242	257	244	196	-131	62	-33
PI483463	38.7843764	113.4195597	1077	72	202	-73	436	125	2	108	288	11	288	11	128	30	10636	269	-156	425	202	-73	2	17	9	4	5	8	22	33	53	125	110	48	-25	149	61	-8	12	76	159	226	260	269	251	208	-91	82	-1
PI483465	34.8806704	110.0100476	377	145	271	8	535	103	6	73	278	19	252	19	109	27	10066	332	-62	394	252	8	6	49	20	6	7	21	40	53	55	103	94	81	42	205	125	60	79	150	217	278	329	332	317	259	-10	151	73
PI483466	36.2383803	116.8414652	138	139	263	1	660	203	7	107	437	25	437	25	105	27	10108	319	-60	379	263	1	7	33	19	10	8	15	29	40	81	203	153	62	34	209	126	55	59	131	207	269	316	319	306	267	-13	152	75
PI483467	33.5090963	115.2268221	40	151	268	26	784	197	15	77	418	64	418	67	102	28	9319	322	-35	357	268	46	25	44	24	15	27	37	56	63	90	197	131	75	57	218	148	83	82	139	209	266	315	322	314	268	11	163	95
PI486220	35.1166668	138.9166718	28	157	251	66	1907	259	63	40	687	213	664	213	90	29	7226	305	3	302	245	66	63	183	113	70	80	133	170	172	259	204	224	236	110	221	180	137	113	140	187	228	254	288	305	271	56	179	131
PI487428	39.7	141.2	288	93	207	-21	1362	183	65	33	512	227	512	229	91	26	8973	271	-72	343	207	-17	76	119	94	88	65	86	101	95	126	176	153	183	7	164	100	37	15	55	131	190	220	254	271	224	-33	112	53
PI487429	35.5	139.5	58	149	246	54	1495	201	51	41	517	163	491	163	89	28	7478	303	-9	312	219	54	51	172	89	53	59	101	126	152	201	146	153	192	97	209	164	125	102	130	182	224	248	285	303	263	44	169	118
PI487430	42.6	142.1	98	71	190	-49	1116	155	46	35	422	160	422	171	82	23	9324	246	-106	352	190	-44	59	113	89	66	46	55	79	93	94	133	134	155	-20	153	79	12	-12	27	94	150	184	227	246	210	-63	104	37
PI487431	31.2	130.6	57	182	268	99	2292	453	90	53	1007	289	675	300	77	29	6519	313	48	265	234	120	92	119	107	90	118	161	208	269	453	285	192	198	130	245	203	158	137	165	204	238	264	304	313	289	89	204	160
PI504286	36.810833	127.794722	116	114	237	-20	1187	301	24	85	663	81	663	81	115	29	9966	297	-93	390	237	-20	24	44	41	27	30	46	85	90	137	301	225	137	16	198	114	44	42	107	186	236	272	291	297	255	-39	130	56
PI504289	39.33333333	141	129	102	219	-16	1376	180	74	28	489	247	489	268	88	25	9225	284	-64	348	219	-11	90	122	98	104	74	83	100	94	122	180	139	170	9	174	107	40	17	61	134	194	228	265	284	235	-28	124	61
PI507580	35.9999962	138.9999924	426	124	232	16	1242	174	33	52	502	111	502	111	110	30	8454	297	-60	357	232	16	33	148	59	35	43	65	86	103	168	164	164	174	70	191	144	100	75	112	171	220	245	285	297	247	5	141	83
PI507581	40.6333332	140.6000061	48	103	218	-10	1305	148	70	21	387	230	387	369	80	24	8959	280	-51	331	218	80	134	112	116	127	108	85	75	70	91	115	124	148	10	176	105	39	17	58	131	189	220	261	280	236	-21	128	65
PI507582	40.6836109	141.3597107	43	98	205	-7	1178	168	71	27	393	225	393	248	80	25	8284	263	-51	314	205	77	93	113	88	80	75	80	71	74	111	123	102	168	13	173	108	47	18	60	129	181	203	241	263	227	-19	125	66
PI507583	40.6836109	141.3597107	43	98	205	-7	1178	168	71	27	393	225	393	248	80	25	8284	263	-51	314	205	77	93	113	88	80	75	80	71	74	111	123	102	168	13	173	108	47	18	60	129	181	203	241	263	227	-19	125	66
PI507584	40.6836109	141.3597107	43	98	205	-7	1178	168	71	27	393	225	393	248	80	25	8284	263	-51	314	205	77	93	113	88	80	75	80	71	74	111	123	102	168	13	173	108	47	18	60	129	181	203	241	263	227	-19	125	66
PI507585	40.6836109	141.3597107	43	98	205	-7	1178	168	71	27	393	225	393	248	80	25	8284	263	-51	314	205	77	93	113	88	80	75	80	71	74	111	123	102	168	13	173	108	47	18	60	129	181	203	241	263	227	-19	125	66
PI507586	40.6836109	141.3597107	43	98	205	-7	1178	168	71	27	393	225	393	248	80	25	8284	263	-51	314	205	77	93	113	88	80	75	80	71	74	111	123	102	168	13	173	108	47	18	60	129	181	203	241	263	227	-19	125	66
PI507587	40.6836109	141.3597107	43	98	205	-7	1178	168	71	27	393	225	393	248	80	25	8284	263	-51	314	205	77	93	113	88	80	75	80	71	74	111	123	102	168	13	173	108	47	18	60	129	181	203	241	263	227	-19	125	66
PI507588	40.6	141.316667	14	101	209	-6	1182	165	72	26	397	225	397	249	81	25	8389	268	-50	318	209	30	92	113	88	82	75	78	72	76	109	125	107	165	16	176	111	49	20	63	133	186	208	247	268	230	-17	127	68
PI507589	39.483333	141.316667	358	90	202	-22	1389	190	64	35	530	214	530	214	90	26	8804	265	-73	338	202	-22	70	125	90	80	64	85	107	105	133	179	161	190	5	161	99	37	12	52	124	182	211	248	265	219	-34	110	52
PI507591	39.700069	140.730588	232	97	216	-21	1538	185	94	22	512	295	512	351	86	24	9340	281	-67	348	216	73	120	129	127	136	95	97	104	94	124	185	156	171	1	168	99	32	10	51	128	190	225	263	281	231	-33	118	56
PI507592	39.700069	140.730588	232	97	216	-21	1538	185	94	22	512	295	512	351	86	24	9340	281	-67	348	216	73	120	129	127	136	95	97	104	94	124	185	156	171	1	168	99	32	10	51	128	190	225	263	281	231	-33	118	56
PI507593	37.2000008	140.3166656	267	118	225	14	1300	182	44	46	521	149	521	149	94	28	8286	288	-42	330	225	14	44	138	66	57	48	72	92	106	156	175	164	182	48	186	133	80	54	89	157	207	233	271	288	242	3	138	82
PI507595	37.009721	138.650564	244	123	234	14	1918	218	99	24	598	324	539	598	92	27	8681	298	-39	337	14	98	216	153	158	218	164	125	99	100	146	193	152	194	44	193	138	80	49	86	158	211	242	281	298	250	2	146	89
PI507596	38.1833324	139.4333344	12	127	240	21	2146	268	113	25	705	381	557	661	77	24	8648	302	-17	319	47	153	227	183	210	268	166	154	123	113	145	217	146	194	39	194	131	70	43	79	152	206	241	283	302	256	11	152	92
PI507597	38.0499992	139.4166718	61	126	239	18	2007	249	106	25	656	358	531	617	78	24	8723	302	-20	322	45	153	214	169	193	249	154	139	114	106	138	210	142	179	36	192	130	67	41	78	152	207	241	284	302	254	8	150	91
PI507599	35.8578156	140.3036074	2	146	243	50	1386	189	49	36	482	178	416	178	86	27	7513	297	-12	309	218	50	49	189	100	57	72	100	116	127	160	123	122	171	92	209	164	120	95	123	175	216	241	276	297	259	40	169	116
PI507602	35.7770593	140.7415712	6	150	240	63	1568	217	69	33	535	231	424	231	68	24	6870	285	9	276	179	63	69	217	123	70	92	134	126	143	170	112	117	195	97	209	167	123	98	123	165	203	227	261	285	255	53	179	130
PI507603	35.7770593	140.7415712	6	150	240	63	1568	217	69	33	535	231	424	231	68	24	6870	285	9	276	179	63	69	217	123	70	92	134	126	143	170	112	117	195	97	209	167	123	98	123	165	203	227	261	285	255	53	179	130
PI507604	35.7770593	140.7415712	6	150	240	63	1568	217	69	33	535	231	424	231	68	24	6870	285	9	276	179	63	69	217	123	70	92	134	126	143	170	112	117	195	97	209	167	123	98	123	165	203	227	261	285	255	53	179	130
PI507605	36.3666668	140.4833374	7	138	236	43	1391	181	42	41	474	155	440	155	95	29	7543	293	-25	318	212	43	42	179	84	53	60	98	113	141	181	145	125	170	91	208	162	118	94	120	170	210	235	272	293	257	33	163	109
PI507606	36.3166676	139.5833282	40	143	247	40	1297	186	32	53	538	111	538	111	100	29	8116	308	-28	336	247	40	32	153	61	36	43	65	90	117	162	177	175	186	88	209	159	111	93	126	183	229	255	293	308	263	30	162	105
PI507607	36.3166676	139.5833282	40	143	247	40	1297	186	32	53	538	111	538	111	100	29	8116	308	-28	336	247	40	32	153	61	36	43	65	90	117	162	177	175	186	88	209	159	111	93	126	183	229	255	293	308	263	30	162	105
PI507608	36.7166672	139.6833344	395	116	221	12	1671	273	48	56	753	159	753	159	99	29	8202	281	-52	333	221	12	48	165	73	55	56	81	107	135	198	236	273	244	54	185	134	83	60	95	157	205	230	268	281	239	1	137	81
PI507609	36.5499992	139.7333374	150	134	238	29	1448	207	38	53	607	129	607	129	102	30	8198	299	-39	338	238	29	38	155	67	44	47	74	99	132	185	197	207	203	78	202	152	104	83	117	175	222	247	283	299	255	19	154	97
PI507611	36.5499992	139.7333374	150	134	238	29	1448	207	38	53	607	129	607	129	102	30	8198	299	-39	338	238	29	38	155	67	44	47	74	99	132	185	197	207	203	78	202	152	104	83	117	175	222	247	283	299	255	19	154	97
PI507612	36.5499992	139.7333374	150	134	238	29	1448	207	38	53	607	129	607	129	102	30	8198	299	-39	338	238	29	38	155	67	44	47	74	99	132	185	197	207	203	78	202	152	104	83	117	175	222	247	283	299	255	19	154	97
PI507613	36.3166676	139.1833344	59	145	247	45	1255	194	31	58	558	102	558	102	100	30	7947	310	-22	332	247	45	31	137	55	32	39	56	79	104	164	179	185	194	90	210	161	116	96	129	187	231	257	294	310	263	34	163	108
PI507615	36.3999977	138.2499924	443	124	237	10	1069	144	51	39	387	156	384	156	106	29	8917	307	-55	362	235	10	52	100	60	51	53	64	75	86	144	142	101	141	49	192	137	81	59	102	177	225	253	290	307	252	-3	141	81
PI507616	36.3999977	138.2499924	443	124	237	10	1069	144	51	39	387	156	384	156	106	29	8917	307	-55	362	235	10	52	100	60	51	53	64	75	86	144	142	101	141	49	192	137	81	59	102	177	225	253	290	307	252	-3	141	81
PI507617	40.0605545	124.5577812	25	89	225	-63	1026	315	12	107	662	37	647	37	97	23	11138	280	-132	412	219	-63	12	54	34	13	12	24	49	71	95	315	237	110	-29	171	73	-9	2	61	142	202	244	271	280	238	-81	114	26
PI507620	36.6364681	137.9590988	630	108	222	-6	1257	163	70	31	429	227	429	229	101	28	8969	291	-63	354	222	-2	80	109	77	79	70	77	86	96	154	163	109	157	28	176	120	61	36	79	158	210	237	274	291	238	-18	126	68
PI507621	36.6000023	138.0333405	536	115	229	0	1178	154	65	32	403	210	403	212	101	28	9018	298	-59	357	229	5	74	103	72	73	65	71	80	90	147	154	101	148	33	183	126	67	44	88	165	216	244	281	298	244	-13	133	73
PI507622	36.6499977	138.3166656	395	122	236	7	1189	152	70	29	402	215	402	240	99	27	8998	303	-54	357	236	50	85	105	76	83	72	70	73	84	139	152	105	145	42	189	134	75	52	94	170	220	249	285	303	249	-6	141	82
PI507623	35.7263889	139.4838943	77	146	245	48	1484	202	45	46	561	149	547	149	91	28	7677	304	-14	318	217	48	45	173	76	48	56	91	110	145	193	159	186	202	90	205	157	116	97	129	181	225	248	287	304	260	38	165	111
PI507624	35.4833374	137.4999924	327	137	243	30	1943	269	69	45	746	218	734	218	102	30	8319	309	-30	339	240	30	69	147	91	70	79	134	175	175	269	258	219	257	66	208	152	96	80	121	182	228	257	294	309	265	18	157	98
PI507625	36	136.25	12	143	249	39	2429	305	139	27	808	440	617	808	78	25	8275	310	0	310	39	121	305	175	176	303	200	158	143	139	213	231	152	234	56	206	151	91	63	106	173	221	252	293	310	265	28	162	108
PI507627	34.9354819	137.2357177	40	155	259	52	1632	228	52	43	579	176	579	176	83	26	8061	315	1	314	259	52	52	155	91	58	66	109	150	150	222	192	159	228	81	221	164	110	90	130	184	228	259	299	315	276	41	179	120
PI507628	34.7666683	137.3833313	3	159	258	61	1791	248	59	42	620	197	615	197	79	26	7667	311	13	298	252	61	59	171	105	66	72	117	165	173	248	198	174	243	89	223	171	117	97	135	186	227	257	295	311	276	51	183	129
PI507629	35.2999992	138.9333344	452	132	229	35	1872	253	56	43	674	196	674	196	97	30	7560	287	-31	318	229	35	56	191	102	65	75	129	164	168	248	202	219	253	82	195	154	110	85	117	169	211	236	273	287	248	25	151	102
PI507631	34.5333328	135.9499969	349	137	238	37	1950	279	62	45	733	198	711	198	93	29	7902	299	-16	315	234	37	65	178	100	62	71	126	175	183	279	241	213	257	71	204	153	101	78	112	174	217	247	285	299	258	27	157	103
PI507632	34.4999962	135.8000031	74	152	254	54	1800	246	68	40	631	213	621	213	95	30	7835	317	1	316	249	54	71	169	102	68	74	122	165	162	246	207	178	236	89	221	169	119	95	130	189	233	263	302	317	277	45	172	118
PI507633	35.2408484	135.4577486	560	119	226	14	1873	248	97	33	653	315	639	323	80	25	8315	284	-28	312	222	40	116	132	102	97	110	130	143	162	242	248	163	228	37	180	125	67	44	82	152	198	230	271	284	239	4	138	84
PI507634	34.7999992	134.9833374	49	150	255	50	1352	194	54	41	499	177	452	177	84	27	8050	313	3	310	218	50	59	110	79	54	64	94	119	127	194	178	99	175	80	214	160	109	84	119	179	224	256	298	313	271	41	171	116
PI507635	34.9999962	134.9999924	64	149	255	48	1487	199	72	35	523	242	486	242	88	27	8134	316	-1	317	219	48	84	114	88	72	86	105	120	133	199	191	105	190	77	214	161	108	83	119	182	228	259	300	316	271	38	169	115
PI507636	34.666666	135.1416703	8	156	259	58	1368	199	56	41	502	174	452	174	77	25	7873	314	14	300	222	58	57	116	81	56	61	98	120	128	199	175	100	177	83	217	164	113	88	123	182	226	258	298	314	274	48	177	124
PI507637	34.666666	135.1166687	117	151	254	52	1397	210	52	43	530	166	469	166	77	25	7895	309	8	301	217	52	55	115	79	52	59	99	124	135	210	185	104	180	77	210	158	106	83	117	178	222	253	292	309	268	42	170	118
PI507638	34.7908287	134.8500061	8	152	257	52	1330	191	53	41	492	172	446	172	88	28	8011	315	1	314	219	52	57	109	77	53	62	90	119	126	191	175	96	175	85	217	164	114	89	122	182	227	258	299	315	275	43	172	117
PI507640	34.8166676	135.4166718	25	158	263	57	1478	204	64	37	531	209	489	209	83	26	8082	324	12	312	226	57	70	117	85	64	75	107	129	138	204	189	114	186	83	221	166	114	89	126	189	233	266	306	324	278	47	178	123
PI507641	35.3999977	134.7666626	75	142	249	40	1858	228	110	23	539	371	539	490	93	28	8231	316	-8	324	249	119	181	144	127	148	161	135	113	123	187	201	110	228	68	210	156	102	73	113	180	228	258	299	316	267	30	161	107
PI507643	33.9833374	132.7833405	36	157	260	60	1382	234	38	49	561	155	440	161	83	27	7778	315	13	302	222	84	56	105	61	38	67	105	130	146	234	181	88	171	90	223	170	118	96	130	184	226	259	301	315	276	52	178	126
PI507644	33.8363876	132.753067	24	159	260	64	1391	238	38	48	557	161	419	172	82	27	7676	315	17	298	223	87	62	108	61	38	72	111	128	154	238	165	85	169	92	224	172	121	98	133	186	227	260	303	315	277	55	180	128
PI507645	34.0666676	134.4499969	9	160	258	66	1599	255	46	48	614	154	614	154	78	26	7501	310	19	291	258	66	46	150	88	48	60	98	134	143	218	191	168	255	95	222	172	124	99	132	185	228	257	297	310	275	57	183	131
PI507646	34.4833374	133.3666687	6	150	256	51	1218	188	40	50	489	135	432	135	93	29	8055	318	-2	320	218	51	42	101	62	40	53	80	107	115	186	188	81	163	86	220	165	115	91	124	181	227	259	302	318	276	42	170	114
PI507647	34.9999962	133.9999924	327	129	236	24	1565	238	59	46	619	200	570	201	98	29	8318	300	-29	329	202	47	69	112	72	59	73	98	131	153	228	238	126	206	57	197	142	86	68	108	172	218	248	286	300	254	14	146	90
PI507649	35	133.9166718	262	132	240	28	1537	234	58	46	609	195	560	195	98	29	8322	304	-25	329	205	50	66	111	71	58	71	96	129	151	224	234	124	202	61	201	145	90	73	112	175	220	252	290	304	258	18	150	92
PI507650	35.4999962	134.2333374	6	148	252	49	1918	228	110	24	565	354	538	565	91	28	7943	316	2	314	49	124	208	155	139	182	175	134	110	110	167	197	113	228	75	215	163	109	80	121	183	229	258	302	316	270	39	166	117
PI507651	34.166666	131.4833374	26	151	253	52	1819	296	61	51	764	211	641	223	93	29	7833	312	0	312	218	75	74	99	76	61	88	129	183	176	292	296	147	198	86	222	170	115	94	130	185	228	261	298	312	271	43	170	118
PI507652	34.1000023	131.3999939	3	152	254	54	1780	292	60	51	752	206	628	218	93	29	7793	313	1	312	218	77	72	96	74	60	86	123	175	174	292	286	144	198	88	225	173	119	96	131	186	228	261	298	313	274	44	173	120
PI507653	33.8666668	130.7499924	3	162	260	69	1736	296	67	51	705	224	661	236	82	27	7455	315	22	293	224	91	79	94	78	67	90	104	154	143	266	296	138	227	93	229	180	127	103	136	187	228	260	300	315	275	57	181	132
PI507654	33.2499962	130.3000031	4	164	264	65	1852	316	61	56	812	196	725	196	88	28	7740	322	16	306	260	65	61	90	74	63	72	107	168	192	300	316	196	213	94	231	178	122	106	144	198	242	271	307	322	283	55	182	129
PI507657	31.9499998	130.7166672	184	157	254	62	2472	442	76	59	1138	244	927	262	97	31	7435	308	1	307	249	83	76	121	92	76	110	147	234	247	442	431	265	231	101	228	178	128	112	147	194	234	262	300	308	278	51	176	124
PI507660	31.499999	130.4166718	334	159	248	70	2599	474	96	54	1147	303	894	320	80	28	6893	294	18	276	216	91	102	126	105	96	122	170	232	278	474	395	265	234	101	224	177	128	110	143	186	221	249	285	294	270	59	181	132
PI507661	31.9499998	130.7166672	184	157	254	62	2472	442	76	59	1138	244	927	262	97	31	7435	308	1	307	249	83	76	121	92	76	110	147	234	247	442	431	265	231	101	228	178	128	112	147	194	234	262	300	308	278	51	176	124
PI507662	31.333333	130.9333344	47	177	265	91	2404	432	77	52	1030	267	827	267	83	29	6737	311	34	277	232	91	77	137	112	79	111	151	216	262	432	336	262	229	126	241	197	153	134	164	202	237	264	306	311	287	80	198	151
PI507663	31.6166649	130.3999939	146	167	259	76	2439	439	91	53	1066	285	833	303	83	29	7052	306	23	283	226	97	96	118	98	91	116	160	227	261	439	366	242	225	109	233	184	136	119	151	195	231	259	298	306	280	66	188	137
PI507664	32.6671247	130.6933593	29	165	265	64	1996	366	59	61	932	201	759	206	98	30	7791	324	7	317	232	85	59	95	76	66	81	112	177	205	366	361	198	200	101	238	183	127	115	153	208	247	273	311	324	289	54	184	128
PI507666	32.8833332	131.1000061	1404	82	178	-19	3360	623	99	61	1587	333	1349	351	63	22	7661	218	-62	280	174	5	116	147	118	99	136	202	275	347	571	623	393	333	-2	137	84	26	11	54	112	151	177	209	218	187	-32	103	51
PI507667	32.6671247	130.6933593	29	165	265	64	1996	366	59	61	932	201	759	206	98	30	7791	324	7	317	232	85	59	95	76	66	81	112	177	205	366	361	198	200	101	238	183	127	115	153	208	247	273	311	324	289	54	184	128
PI507668	32.6671247	130.6933593	29	165	265	64	1996	366	59	61	932	201	759	206	98	30	7791	324	7	317	232	85	59	95	76	66	81	112	177	205	366	361	198	200	101	238	183	127	115	153	208	247	273	311	324	289	54	184	128
PI507669	32.6671247	130.6933593	29	165	265	64	1996	366	59	61	932	201	759	206	98	30	7791	324	7	317	232	85	59	95	76	66	81	112	177	205	366	361	198	200	101	238	183	127	115	153	208	247	273	311	324	289	54	184	128
PI507722	52.9775503	127.3620871	305	-31	174	-262	543	140	4	96	335	18	335	18	129	21	17048	254	-348	602	174	-212	5	23	14	9	4	9	32	42	81	140	114	70	-224	49	-107	-216	-151	-43	66	165	232	254	226	158	-286	-11	-167
PI507728	52.9775503	127.3620871	305	-31	174	-262	543	140	4	96	335	18	335	18	129	21	17048	254	-348	602	174	-212	5	23	14	9	4	9	32	42	81	140	114	70	-224	49	-107	-216	-151	-43	66	165	232	254	226	158	-286	-11	-167
PI507730	52.9775503	127.3620871	305	-31	174	-262	543	140	4	96	335	18	335	18	129	21	17048	254	-348	602	174	-212	5	23	14	9	4	9	32	42	81	140	114	70	-224	49	-107	-216	-151	-43	66	165	232	254	226	158	-286	-11	-167
PI507805	44.9999962	134.9999924	478	18	158	-147	772	142	13	67	374	48	369	48	100	22	11945	222	-213	435	158	-147	13	63	36	20	15	22	51	72	106	121	142	111	-119	106	-1	-90	-83	-9	81	143	175	214	222	179	-166	50	-51
PI507847	52.9775503	127.3620871	305	-31	174	-262	543	140	4	96	335	18	335	18	129	21	17048	254	-348	602	174	-212	5	23	14	9	4	9	32	42	81	140	114	70	-224	49	-107	-216	-151	-43	66	165	232	254	226	158	-286	-11	-167
PI508060	42.583334	142.1333313	66	73	192	-48	1105	154	45	36	418	156	418	167	82	23	9326	248	-105	353	192	-43	57	113	88	65	45	54	79	92	94	132	132	154	-20	155	81	14	-10	29	96	151	186	228	248	211	-63	106	39
PI508063	42.583334	142.1333313	66	73	192	-48	1105	154	45	36	418	156	418	167	82	23	9326	248	-105	353	192	-43	57	113	88	65	45	54	79	92	94	132	132	154	-20	155	81	14	-10	29	96	151	186	228	248	211	-63	106	39
PI508064	42.3669254	142.4114771	14	76	192	-38	1083	145	38	38	404	136	404	143	78	23	8920	245	-92	337	192	-35	46	118	85	59	38	52	85	95	101	135	124	145	-11	159	87	23	-5	34	95	145	179	223	245	212	-52	113	46
PI508067	42.3669254	142.4114771	14	76	192	-38	1083	145	38	38	404	136	404	143	78	23	8920	245	-92	337	192	-35	46	118	85	59	38	52	85	95	101	135	124	145	-11	159	87	23	-5	34	95	145	179	223	245	212	-52	113	46
PI508069	42.3669254	142.4114771	14	76	192	-38	1083	145	38	38	404	136	404	143	78	23	8920	245	-92	337	192	-35	46	118	85	59	38	52	85	95	101	135	124	145	-11	159	87	23	-5	34	95	145	179	223	245	212	-52	113	46
PI514674	42.7550795	142.7453613	897	29	152	-98	1588	207	70	32	565	227	565	227	88	23	9843	211	-161	372	152	-98	75	156	118	82	70	104	120	148	150	165	193	207	-68	107	32	-31	-57	-19	57	118	159	200	211	165	-115	58	-9
PI522180	48.8191949	128.4075207	484	-13	173	-228	648	159	5	98	407	18	407	18	132	23	15531	248	-321	569	173	-228	5	30	13	8	5	10	30	55	101	159	147	85	-184	75	-57	-160	-128	-31	84	170	226	248	228	167	-253	10	-119
PI522181	48.2666683	126.6000023	267	7	192	-204	532	148	3	106	351	11	351	11	124	22	15327	262	-288	550	192	-204	3	22	8	5	3	6	22	43	85	148	118	69	-168	90	-39	-141	-116	-13	102	188	244	262	245	182	-228	30	-96
PI522184	45.7333374	127.4500008	192	27	204	-177	615	169	5	101	396	18	396	18	127	23	14689	272	-268	540	204	-177	5	31	12	7	6	13	28	46	94	169	133	71	-136	115	-7	-104	-90	8	123	203	250	272	257	200	-202	49	-66
PI522193	52.9775503	127.3620871	305	-31	174	-262	543	140	4	96	335	18	335	18	129	21	17048	254	-348	602	174	-212	5	23	14	9	4	9	32	42	81	140	114	70	-224	49	-107	-216	-151	-43	66	165	232	254	226	158	-286	-11	-167
PI522197	44.9999962	134.9999924	478	18	158	-147	772	142	13	67	374	48	369	48	100	22	11945	222	-213	435	158	-147	13	63	36	20	15	22	51	72	106	121	142	111	-119	106	-1	-90	-83	-9	81	143	175	214	222	179	-166	50	-51
PI522199	44.9999962	134.9999924	478	18	158	-147	772	142	13	67	374	48	369	48	100	22	11945	222	-213	435	158	-147	13	63	36	20	15	22	51	72	106	121	142	111	-119	106	-1	-90	-83	-9	81	143	175	214	222	179	-166	50	-51
PI522201	44.9999962	134.9999924	478	18	158	-147	772	142	13	67	374	48	369	48	100	22	11945	222	-213	435	158	-147	13	63	36	20	15	22	51	72	106	121	142	111	-119	106	-1	-90	-83	-9	81	143	175	214	222	179	-166	50	-51
PI522202	44.9999962	134.9999924	478	18	158	-147	772	142	13	67	374	48	369	48	100	22	11945	222	-213	435	158	-147	13	63	36	20	15	22	51	72	106	121	142	111	-119	106	-1	-90	-83	-9	81	143	175	214	222	179	-166	50	-51
PI522204	44.9999962	134.9999924	478	18	158	-147	772	142	13	67	374	48	369	48	100	22	11945	222	-213	435	158	-147	13	63	36	20	15	22	51	72	106	121	142	111	-119	106	-1	-90	-83	-9	81	143	175	214	222	179	-166	50	-51
PI522206	44.9999962	134.9999924	478	18	158	-147	772	142	13	67	374	48	369	48	100	22	11945	222	-213	435	158	-147	13	63	36	20	15	22	51	72	106	121	142	111	-119	106	-1	-90	-83	-9	81	143	175	214	222	179	-166	50	-51
PI522210	44.9999962	134.9999924	478	18	158	-147	772	142	13	67	374	48	369	48	100	22	11945	222	-213	435	158	-147	13	63	36	20	15	22	51	72	106	121	142	111	-119	106	-1	-90	-83	-9	81	143	175	214	222	179	-166	50	-51
PI522215	44.9999962	134.9999924	478	18	158	-147	772	142	13	67	374	48	369	48	100	22	11945	222	-213	435	158	-147	13	63	36	20	15	22	51	72	106	121	142	111	-119	106	-1	-90	-83	-9	81	143	175	214	222	179	-166	50	-51
PI522216	44.9999962	134.9999924	478	18	158	-147	772	142	13	67	374	48	369	48	100	22	11945	222	-213	435	158	-147	13	63	36	20	15	22	51	72	106	121	142	111	-119	106	-1	-90	-83	-9	81	143	175	214	222	179	-166	50	-51
PI522217	44.9999962	134.9999924	478	18	158	-147	772	142	13	67	374	48	369	48	100	22	11945	222	-213	435	158	-147	13	63	36	20	15	22	51	72	106	121	142	111	-119	106	-1	-90	-83	-9	81	143	175	214	222	179	-166	50	-51
PI522218	44.9999962	134.9999924	478	18	158	-147	772	142	13	67	374	48	369	48	100	22	11945	222	-213	435	158	-147	13	63	36	20	15	22	51	72	106	121	142	111	-119	106	-1	-90	-83	-9	81	143	175	214	222	179	-166	50	-51
PI522221	44.9999962	134.9999924	478	18	158	-147	772	142	13	67	374	48	369	48	100	22	11945	222	-213	435	158	-147	13	63	36	20	15	22	51	72	106	121	142	111	-119	106	-1	-90	-83	-9	81	143	175	214	222	179	-166	50	-51
PI522222	44.9999962	134.9999924	478	18	158	-147	772	142	13	67	374	48	369	48	100	22	11945	222	-213	435	158	-147	13	63	36	20	15	22	51	72	106	121	142	111	-119	106	-1	-90	-83	-9	81	143	175	214	222	179	-166	50	-51
PI522223	44.9999962	134.9999924	478	18	158	-147	772	142	13	67	374	48	369	48	100	22	11945	222	-213	435	158	-147	13	63	36	20	15	22	51	72	106	121	142	111	-119	106	-1	-90	-83	-9	81	143	175	214	222	179	-166	50	-51
PI522226	44.9999962	134.9999924	478	18	158	-147	772	142	13	67	374	48	369	48	100	22	11945	222	-213	435	158	-147	13	63	36	20	15	22	51	72	106	121	142	111	-119	106	-1	-90	-83	-9	81	143	175	214	222	179	-166	50	-51
PI522227	44.9999962	134.9999924	478	18	158	-147	772	142	13	67	374	48	369	48	100	22	11945	222	-213	435	158	-147	13	63	36	20	15	22	51	72	106	121	142	111	-119	106	-1	-90	-83	-9	81	143	175	214	222	179	-166	50	-51
PI522228	44.9999962	134.9999924	478	18	158	-147	772	142	13	67	374	48	369	48	100	22	11945	222	-213	435	158	-147	13	63	36	20	15	22	51	72	106	121	142	111	-119	106	-1	-90	-83	-9	81	143	175	214	222	179	-166	50	-51
PI522229	44.9999962	134.9999924	478	18	158	-147	772	142	13	67	374	48	369	48	100	22	11945	222	-213	435	158	-147	13	63	36	20	15	22	51	72	106	121	142	111	-119	106	-1	-90	-83	-9	81	143	175	214	222	179	-166	50	-51
PI522232	44.9999962	134.9999924	478	18	158	-147	772	142	13	67	374	48	369	48	100	22	11945	222	-213	435	158	-147	13	63	36	20	15	22	51	72	106	121	142	111	-119	106	-1	-90	-83	-9	81	143	175	214	222	179	-166	50	-51
PI522234	44.9999962	134.9999924	478	18	158	-147	772	142	13	67	374	48	369	48	100	22	11945	222	-213	435	158	-147	13	63	36	20	15	22	51	72	106	121	142	111	-119	106	-1	-90	-83	-9	81	143	175	214	222	179	-166	50	-51
PI532449	44	125	187	53	220	-134	566	172	4	109	384	12	384	12	114	22	13698	282	-216	498	220	-134	4	30	11	4	4	11	20	43	86	172	126	55	-104	133	15	-71	-58	29	136	215	263	282	266	214	-160	74	-37
PI532450	42	126	571	38	197	-149	871	217	10	94	537	34	537	34	129	25	13333	263	-250	513	197	-149	10	45	28	13	11	19	52	75	125	217	195	81	-103	126	15	-74	-58	26	132	208	241	263	253	196	-177	56	-41
PI532451	41	126	590	50	200	-122	1018	264	12	99	637	43	637	43	120	25	12365	262	-214	476	200	-122	12	49	34	17	14	23	55	79	123	264	250	98	-77	131	30	-56	-39	36	135	203	241	262	256	200	-146	65	-21
PI549032	40.5476498	124.0656356	125	76	217	-81	962	273	10	105	618	33	618	33	108	24	11529	275	-160	435	217	-81	10	52	29	12	11	19	47	66	106	273	239	98	-45	161	61	-19	-9	54	142	207	243	268	275	231	-103	99	9
PI549033	40.5476498	124.0656356	125	76	217	-81	962	273	10	105	618	33	618	33	108	24	11529	275	-160	435	217	-81	10	52	29	12	11	19	47	66	106	273	239	98	-45	161	61	-19	-9	54	142	207	243	268	275	231	-103	99	9
PI549034	40.5476498	124.0656356	125	76	217	-81	962	273	10	105	618	33	618	33	108	24	11529	275	-160	435	217	-81	10	52	29	12	11	19	47	66	106	273	239	98	-45	161	61	-19	-9	54	142	207	243	268	275	231	-103	99	9
PI549036	40.5476498	124.0656356	125	76	217	-81	962	273	10	105	618	33	618	33	108	24	11529	275	-160	435	217	-81	10	52	29	12	11	19	47	66	106	273	239	98	-45	161	61	-19	-9	54	142	207	243	268	275	231	-103	99	9
PI549037	40.5476498	124.0656356	125	76	217	-81	962	273	10	105	618	33	618	33	108	24	11529	275	-160	435	217	-81	10	52	29	12	11	19	47	66	106	273	239	98	-45	161	61	-19	-9	54	142	207	243	268	275	231	-103	99	9
PI549039	40.7142354	125.0417329	440	61	206	-102	1108	307	12	107	716	42	716	42	117	25	11828	261	-194	455	206	-102	12	55	36	16	14	23	54	76	112	307	297	106	-53	143	47	-31	-23	45	137	203	239	261	261	212	-124	79	-5
PI549046	37.5318223	107.3972706	1381	82	208	-58	314	82	2	89	186	7	174	7	131	30	10260	285	-141	426	192	-58	2	22	8	2	3	9	19	29	34	58	82	46	-7	153	73	7	25	95	170	225	270	285	264	212	-74	88	10
PI549047	40.2215443	116.4283296	52	119	252	-29	578	198	3	134	446	11	446	11	117	28	10903	313	-101	414	252	-29	4	16	6	3	4	8	16	29	69	198	179	46	12	191	98	29	40	113	201	268	305	313	299	260	-45	129	44
PI549048	40.1873243	116.1983376	56	121	254	-27	629	221	3	142	499	12	499	12	117	28	10885	316	-99	415	254	-27	5	13	7	3	4	8	15	29	69	221	209	46	13	193	100	31	43	115	203	270	309	316	302	262	-43	131	46
PI562531	37.23333333	126.9333333	43	116	238	-18	1286	340	23	89	751	78	726	78	96	25	9957	294	-81	375	236	-18	23	52	49	27	28	50	96	84	126	340	260	151	10	193	114	39	34	93	169	225	258	284	294	253	-36	134	64
PI562532	37.23333333	126.9333333	43	116	238	-18	1286	340	23	89	751	78	726	78	96	25	9957	294	-81	375	236	-18	23	52	49	27	28	50	96	84	126	340	260	151	10	193	114	39	34	93	169	225	258	284	294	253	-36	134	64
PI562533	37.23333333	126.9333333	43	116	238	-18	1286	340	23	89	751	78	726	78	96	25	9957	294	-81	375	236	-18	23	52	49	27	28	50	96	84	126	340	260	151	10	193	114	39	34	93	169	225	258	284	294	253	-36	134	64
PI562534	37.23333333	126.9333333	43	116	238	-18	1286	340	23	89	751	78	726	78	96	25	9957	294	-81	375	236	-18	23	52	49	27	28	50	96	84	126	340	260	151	10	193	114	39	34	93	169	225	258	284	294	253	-36	134	64
PI562535	37.23333333	126.9333333	43	116	238	-18	1286	340	23	89	751	78	726	78	96	25	9957	294	-81	375	236	-18	23	52	49	27	28	50	96	84	126	340	260	151	10	193	114	39	34	93	169	225	258	284	294	253	-36	134	64
PI562536	37.23333333	126.9333333	43	116	238	-18	1286	340	23	89	751	78	726	78	96	25	9957	294	-81	375	236	-18	23	52	49	27	28	50	96	84	126	340	260	151	10	193	114	39	34	93	169	225	258	284	294	253	-36	134	64
PI562537	37.23333333	126.9333333	43	116	238	-18	1286	340	23	89	751	78	726	78	96	25	9957	294	-81	375	236	-18	23	52	49	27	28	50	96	84	126	340	260	151	10	193	114	39	34	93	169	225	258	284	294	253	-36	134	64
PI562538	37.23333333	126.9333333	43	116	238	-18	1286	340	23	89	751	78	726	78	96	25	9957	294	-81	375	236	-18	23	52	49	27	28	50	96	84	126	340	260	151	10	193	114	39	34	93	169	225	258	284	294	253	-36	134	64
PI562539	37.23333333	126.9333333	43	116	238	-18	1286	340	23	89	751	78	726	78	96	25	9957	294	-81	375	236	-18	23	52	49	27	28	50	96	84	126	340	260	151	10	193	114	39	34	93	169	225	258	284	294	253	-36	134	64
PI562540	37.23333333	126.9333333	43	116	238	-18	1286	340	23	89	751	78	726	78	96	25	9957	294	-81	375	236	-18	23	52	49	27	28	50	96	84	126	340	260	151	10	193	114	39	34	93	169	225	258	284	294	253	-36	134	64
PI562541	37.23333333	126.9333333	43	116	238	-18	1286	340	23	89	751	78	726	78	96	25	9957	294	-81	375	236	-18	23	52	49	27	28	50	96	84	126	340	260	151	10	193	114	39	34	93	169	225	258	284	294	253	-36	134	64
PI562542	37.23333333	126.9333333	43	116	238	-18	1286	340	23	89	751	78	726	78	96	25	9957	294	-81	375	236	-18	23	52	49	27	28	50	96	84	126	340	260	151	10	193	114	39	34	93	169	225	258	284	294	253	-36	134	64
PI562543	36.85	126.9333333	217	107	230	-24	1278	312	26	82	710	88	703	88	106	27	9886	290	-92	382	226	-24	26	52	52	31	31	53	95	89	139	312	252	146	6	188	109	39	31	90	165	220	259	281	290	247	-43	124	54
PI562544	36.85	126.9333333	217	107	230	-24	1278	312	26	82	710	88	703	88	106	27	9886	290	-92	382	226	-24	26	52	52	31	31	53	95	89	139	312	252	146	6	188	109	39	31	90	165	220	259	281	290	247	-43	124	54
PI562545	36.85	126.9333333	217	107	230	-24	1278	312	26	82	710	88	703	88	106	27	9886	290	-92	382	226	-24	26	52	52	31	31	53	95	89	139	312	252	146	6	188	109	39	31	90	165	220	259	281	290	247	-43	124	54
PI562546	36.85	126.9333333	217	107	230	-24	1278	312	26	82	710	88	703	88	106	27	9886	290	-92	382	226	-24	26	52	52	31	31	53	95	89	139	312	252	146	6	188	109	39	31	90	165	220	259	281	290	247	-43	124	54
PI562547	36.56666667	126.6833333	26	120	237	-4	1219	271	28	77	658	94	649	94	105	28	9408	298	-68	366	234	-4	28	52	55	33	33	50	89	91	130	271	248	139	28	202	126	61	48	103	171	224	263	287	298	258	-20	139	70
PI562548	36.56666667	126.6833333	26	120	237	-4	1219	271	28	77	658	94	649	94	105	28	9408	298	-68	366	234	-4	28	52	55	33	33	50	89	91	130	271	248	139	28	202	126	61	48	103	171	224	263	287	298	258	-20	139	70
PI562549	36.56666667	126.6833333	26	120	237	-4	1219	271	28	77	658	94	649	94	105	28	9408	298	-68	366	234	-4	28	52	55	33	33	50	89	91	130	271	248	139	28	202	126	61	48	103	171	224	263	287	298	258	-20	139	70
PI562550	36.56666667	126.6833333	26	120	237	-4	1219	271	28	77	658	94	649	94	105	28	9408	298	-68	366	234	-4	28	52	55	33	33	50	89	91	130	271	248	139	28	202	126	61	48	103	171	224	263	287	298	258	-20	139	70
PI562551	36.56666667	126.6833333	26	120	237	-4	1219	271	28	77	658	94	649	94	105	28	9408	298	-68	366	234	-4	28	52	55	33	33	50	89	91	130	271	248	139	28	202	126	61	48	103	171	224	263	287	298	258	-20	139	70
PI562552	36.56666667	126.6833333	26	120	237	-4	1219	271	28	77	658	94	649	94	105	28	9408	298	-68	366	234	-4	28	52	55	33	33	50	89	91	130	271	248	139	28	202	126	61	48	103	171	224	263	287	298	258	-20	139	70
PI562553	36.18333333	126.5666667	2	125	239	6	1183	255	33	72	613	104	610	104	91	26	9164	296	-52	348	239	6	33	49	55	37	34	50	92	89	131	255	224	134	32	202	130	66	49	97	163	215	252	285	296	257	-10	147	81
PI562554	36.18333333	126.5666667	2	125	239	6	1183	255	33	72	613	104	610	104	91	26	9164	296	-52	348	239	6	33	49	55	37	34	50	92	89	131	255	224	134	32	202	130	66	49	97	163	215	252	285	296	257	-10	147	81
PI562555	36.18333333	126.5666667	2	125	239	6	1183	255	33	72	613	104	610	104	91	26	9164	296	-52	348	239	6	33	49	55	37	34	50	92	89	131	255	224	134	32	202	130	66	49	97	163	215	252	285	296	257	-10	147	81
PI562556	35.81666667	127.1166667	39	130	247	7	1272	276	34	72	665	110	665	110	102	28	9366	306	-54	360	247	7	34	56	55	35	41	60	94	94	151	276	238	138	36	208	133	67	57	113	186	237	271	297	306	261	-9	146	79
PI562557	35.81666667	127.1166667	39	130	247	7	1272	276	34	72	665	110	665	110	102	28	9366	306	-54	360	247	7	34	56	55	35	41	60	94	94	151	276	238	138	36	208	133	67	57	113	186	237	271	297	306	261	-9	146	79
PI562558	35.81666667	127.1166667	39	130	247	7	1272	276	34	72	665	110	665	110	102	28	9366	306	-54	360	247	7	34	56	55	35	41	60	94	94	151	276	238	138	36	208	133	67	57	113	186	237	271	297	306	261	-9	146	79
PI562559	35.81666667	127.1166667	39	130	247	7	1272	276	34	72	665	110	665	110	102	28	9366	306	-54	360	247	7	34	56	55	35	41	60	94	94	151	276	238	138	36	208	133	67	57	113	186	237	271	297	306	261	-9	146	79
PI562561	35.81666667	127.1166667	39	130	247	7	1272	276	34	72	665	110	665	110	102	28	9366	306	-54	360	247	7	34	56	55	35	41	60	94	94	151	276	238	138	36	208	133	67	57	113	186	237	271	297	306	261	-9	146	79
PI562562	35.53333333	127.3333333	117	126	243	2	1316	292	34	74	706	112	706	112	119	31	9337	306	-68	374	243	2	34	58	51	34	44	55	102	91	176	292	238	141	42	212	136	71	64	122	193	241	275	297	306	264	-13	141	73
PI562563	35.53333333	127.3333333	117	126	243	2	1316	292	34	74	706	112	706	112	119	31	9337	306	-68	374	243	2	34	58	51	34	44	55	102	91	176	292	238	141	42	212	136	71	64	122	193	241	275	297	306	264	-13	141	73
PI562565	35.53333333	127.3333333	117	126	243	2	1316	292	34	74	706	112	706	112	119	31	9337	306	-68	374	243	2	34	58	51	34	44	55	102	91	176	292	238	141	42	212	136	71	64	122	193	241	275	297	306	264	-13	141	73
PI562566	35.53333333	127.3333333	117	126	243	2	1316	292	34	74	706	112	706	112	119	31	9337	306	-68	374	243	2	34	58	51	34	44	55	102	91	176	292	238	141	42	212	136	71	64	122	193	241	275	297	306	264	-13	141	73
PI562567	35.53333333	127.3333333	117	126	243	2	1316	292	34	74	706	112	706	112	119	31	9337	306	-68	374	243	2	34	58	51	34	44	55	102	91	176	292	238	141	42	212	136	71	64	122	193	241	275	297	306	264	-13	141	73
PI562568	35.53333333	127.3333333	117	126	243	2	1316	292	34	74	706	112	706	112	119	31	9337	306	-68	374	243	2	34	58	51	34	44	55	102	91	176	292	238	141	42	212	136	71	64	122	193	241	275	297	306	264	-13	141	73
PI567194	52.9775503	127.3620871	305	-31	174	-262	543	140	4	96	335	18	335	18	129	21	17048	254	-348	602	174	-212	5	23	14	9	4	9	32	42	81	140	114	70	-224	49	-107	-216	-151	-43	66	165	232	254	226	158	-286	-11	-167
PI578336	52.9775503	127.3620871	305	-31	174	-262	543	140	4	96	335	18	335	18	129	21	17048	254	-348	602	174	-212	5	23	14	9	4	9	32	42	81	140	114	70	-224	49	-107	-216	-151	-43	66	165	232	254	226	158	-286	-11	-167
PI578337	52.9775503	127.3620871	305	-31	174	-262	543	140	4	96	335	18	335	18	129	21	17048	254	-348	602	174	-212	5	23	14	9	4	9	32	42	81	140	114	70	-224	49	-107	-216	-151	-43	66	165	232	254	226	158	-286	-11	-167
PI578341	48.4969043	135.1323167	85	16	193	-188	678	137	11	76	360	40	353	40	99	19	14782	262	-252	514	178	-188	12	52	25	17	11	18	41	60	82	134	137	89	-167	91	-43	-142	-121	-18	96	179	236	262	239	180	-210	45	-82
PI578343	48.4969043	135.1323167	85	16	193	-188	678	137	11	76	360	40	353	40	99	19	14782	262	-252	514	178	-188	12	52	25	17	11	18	41	60	82	134	137	89	-167	91	-43	-142	-121	-18	96	179	236	262	239	180	-210	45	-82
PI578345	48.4969043	135.1323167	85	16	193	-188	678	137	11	76	360	40	353	40	99	19	14782	262	-252	514	178	-188	12	52	25	17	11	18	41	60	82	134	137	89	-167	91	-43	-142	-121	-18	96	179	236	262	239	180	-210	45	-82
PI593983	42.872776	142.440567	250	66	191	-65	1278	165	55	33	465	194	462	194	90	23	10049	253	-128	381	155	-59	66	137	105	73	55	73	94	109	104	134	163	165	-35	144	66	-1	-20	20	98	160	201	242	253	203	-82	94	25
[truncated: 35 more columns]
