# Supplementary material for: Environmental Association Analyses Identify Candidates for Abiotic Stress Tolerance in Glycine soja, the Wild Progenitor of Cultivated Soybeans
Source: G3 (Bethesda). 2016 Jan 27;6(4):835–43. doi: 10.1534/g3.116.026914 (PMC4825654; doi:10.1534/g3.116.026914)
Supplement: Supporting Information [file supp_g3.116.026914_TableS4.xlsx]

## Sheet: cor_matrix_env_bio_30arc_sec
Table S4. Correlation between biophysical and bioclimatic variables, blue indicates a high positive correlation, white indicates a correlation near zero, and red indicates a high negative correlation.
	longitude	latitude	Mean_Annual_Temperature	Mean_Diurnal_Range	Isothermality	Temperature_Seasonality	Max_Temp_Warmest_Month	Min_Temp_Coldest_Month	Temperature_Annual_Range	Mean_Temperature_Wettest_Quarter	Mean_Temp_Driest_Quarter	Mean_Temp_Warmest_Quarter	Mean_Temp_Coldest_Quarter	Annual_Precipitation	Precipitation_Wettest_Month	Precipitation_Driest_Month	Precipitation_Seasonality	Precipitation_Wettest_Quarter	Precipitation_Driest_Quarter	Precipitation_Warmest_Quarter	Precipitation_Coldest_Quarter	Altitude	Min_Temp_January	Min_Temp_February	Min_Temp_March	Min_Temp_April	Min_Temp_May	Min_Temp_June	Min_Temp_July	Min_Temp_August	Min_Temp_September	Min_Temp_October	Min_Temp_November	Min_Temp_December	Mean_Temp_January	Mean_Temp_February	Mean_Temp_March	Mean_Temp_April	Mean_Temp_May	Mean_Temp_June	Mean_Temp_July	Mean_Temp_August	Mean_Temp_September	Mean_Temp_October	Mean_Temp_November	Mean_Temp_December	Max_Temp_January	Max_Temp_February	Max_Temp_March
longitude	1	-0.0103864	0.101716	-0.655901	-0.183878	-0.389234	-0.157186	0.320054	-0.447123	-0.271408	0.345341	-0.139916	0.246032	0.416584	-0.366031	0.706263	-0.839752	-0.216896	0.715832	-0.258523	0.66258	0.0356994	0.320097	0.236138	0.114469	0.0508624	-0.0789108	-0.168796	-0.149232	0.0812774	0.244852	0.277242	0.288246	0.319881	0.271314	0.180686	0.0242417	-0.106274	-0.267035	-0.394709	-0.251667	0.0085761	0.131308	0.159566	0.236592	0.274817	0.211648	0.110621	-0.0817445
latitude	-0.0103864	1	-0.952838	0.44708	-0.732988	0.904275	-0.735499	-0.919414	0.865025	-0.553213	-0.853241	-0.818586	-0.949674	-0.693297	-0.492054	-0.384093	0.303602	-0.596389	-0.39951	-0.547771	-0.291797	0.272999	-0.919372	-0.945348	-0.961686	-0.914716	-0.863837	-0.815139	-0.844201	-0.896647	-0.894181	-0.897005	-0.929777	-0.921715	-0.942296	-0.960088	-0.966533	-0.928921	-0.83096	-0.703064	-0.777724	-0.882981	-0.91461	-0.943304	-0.952316	-0.944231	-0.958483	-0.965197	-0.947075
Mean_Annual_Temperature	0.101716	-0.952838	1	-0.540166	0.637841	-0.895342	0.854412	0.961481	-0.874477	0.594465	0.920276	0.917364	0.981348	0.695675	0.402045	0.460476	-0.383959	0.503377	0.475263	0.442005	0.376487	-0.496479	0.961469	0.981262	0.992829	0.98134	0.950363	0.91025	0.927393	0.978617	0.976953	0.96907	0.968821	0.960768	0.975781	0.990834	0.992283	0.970164	0.897411	0.784967	0.867472	0.968572	0.991117	0.995725	0.981623	0.974018	0.982046	0.989346	0.966206
Mean_Diurnal_Range	-0.655901	0.44708	-0.540166	1	0.152845	0.693705	-0.242766	-0.710689	0.783748	-0.0528681	-0.70068	-0.326773	-0.634323	-0.573768	0.149017	-0.761728	0.827231	0.0169628	-0.770185	0.111859	-0.695404	0.265693	-0.710756	-0.65477	-0.580735	-0.554187	-0.455029	-0.346472	-0.365338	-0.557242	-0.67108	-0.712731	-0.701014	-0.709002	-0.651433	-0.587346	-0.467907	-0.362003	-0.220247	-0.0660546	-0.229527	-0.461205	-0.569478	-0.601505	-0.637983	-0.653445	-0.575708	-0.497602	-0.325439
Isothermality	-0.183878	-0.732988	0.637841	0.152845	1	-0.58729	0.531882	0.546251	-0.480406	0.449228	0.49546	0.55597	0.619254	0.446803	0.531011	0.035856	0.0517375	0.611017	0.0568173	0.606566	-0.0278672	-0.0351119	0.546147	0.588701	0.617413	0.562435	0.527883	0.518921	0.540076	0.523971	0.504665	0.485199	0.533976	0.538936	0.608805	0.649586	0.696542	0.687851	0.625629	0.556202	0.546752	0.565081	0.571083	0.592928	0.602127	0.602031	0.674528	0.714316	0.769352
Temperature_Seasonality	-0.389234	0.904275	-0.895342	0.693705	-0.58729	1	-0.550216	-0.967673	0.989536	-0.370249	-0.914424	-0.646208	-0.962624	-0.765281	-0.27632	-0.619891	0.61185	-0.426838	-0.639335	-0.365775	-0.523687	0.210838	-0.967652	-0.956834	-0.921849	-0.841161	-0.732912	-0.636197	-0.670192	-0.825169	-0.892887	-0.919175	-0.961527	-0.969057	-0.966926	-0.944641	-0.883348	-0.782988	-0.61793	-0.43496	-0.557352	-0.772528	-0.861985	-0.913592	-0.959446	-0.969473	-0.955276	-0.916923	-0.815347
Max_Temp_Warmest_Month	-0.157186	-0.735499	0.854412	-0.242766	0.531882	-0.550216	1	0.71916	-0.526559	0.665131	0.724297	0.981911	0.753154	0.457471	0.353564	0.25505	-0.126263	0.392466	0.259901	0.341682	0.207316	-0.678627	0.719172	0.756525	0.797867	0.868958	0.928573	0.967083	0.958419	0.889768	0.826375	0.777973	0.724685	0.711019	0.741855	0.785365	0.839575	0.907523	0.955353	0.956779	0.983133	0.939486	0.88185	0.824185	0.749883	0.7324	0.761193	0.810522	0.86728
Min_Temp_Coldest_Month	0.320054	-0.919414	0.961481	-0.710689	0.546251	-0.967673	0.71916	1	-0.969394	0.463359	0.964724	0.792946	0.993055	0.758915	0.27498	0.631421	-0.594243	0.412635	0.647424	0.340279	0.540943	-0.390325	0.999999	0.994355	0.969209	0.928837	0.855812	0.784262	0.808631	0.925646	0.970805	0.980219	0.993135	0.997207	0.995663	0.982805	0.937145	0.871002	0.748363	0.599224	0.717105	0.889545	0.950811	0.973989	0.989556	0.994335	0.980035	0.955589	0.875774
Temperature_Annual_Range	-0.447123	0.865025	-0.874477	0.783748	-0.480406	0.989536	-0.526559	-0.969394	1	-0.331906	-0.924419	-0.623226	-0.948886	-0.766891	-0.211512	-0.682424	0.682442	-0.366186	-0.70029	-0.295602	-0.588591	0.23778	-0.969389	-0.949285	-0.903912	-0.829399	-0.718988	-0.61784	-0.650717	-0.818141	-0.895792	-0.924412	-0.959043	-0.968854	-0.95607	-0.924963	-0.849945	-0.745012	-0.578063	-0.395089	-0.530004	-0.756404	-0.851728	-0.900461	-0.945761	-0.957785	-0.930115	-0.882777	-0.765069
Mean_Temperature_Wettest_Quarter	-0.271408	-0.553213	0.594465	-0.0528681	0.449228	-0.370249	0.665131	0.463359	-0.331906	1	0.395242	0.681993	0.509685	0.188561	0.340614	-0.0773128	0.101374	0.336855	-0.078094	0.392665	-0.209464	-0.478793	0.463097	0.511582	0.570532	0.601812	0.651975	0.683148	0.685388	0.619398	0.532895	0.496832	0.482447	0.465312	0.494603	0.543573	0.612357	0.660919	0.704935	0.706836	0.696503	0.647933	0.592947	0.56659	0.513867	0.492449	0.525135	0.576398	0.646319
Mean_Temp_Driest_Quarter	0.345341	-0.853241	0.920276	-0.70068	0.49546	-0.914424	0.724297	0.964724	-0.924419	0.395242	1	0.776131	0.950157	0.795228	0.251686	0.729767	-0.639641	0.397001	0.741818	0.310962	0.678684	-0.420971	0.964746	0.95426	0.919457	0.884005	0.821714	0.760909	0.78047	0.891814	0.938833	0.942736	0.948293	0.9581	0.954869	0.938776	0.885044	0.82191	0.716849	0.585506	0.701759	0.864831	0.91868	0.931494	0.942906	0.950204	0.933422	0.907215	0.822639
Mean_Temp_Warmest_Quarter	-0.139916	-0.818586	0.917364	-0.326773	0.55597	-0.646208	0.981911	0.792946	-0.623226	0.681993	0.776131	1	0.828087	0.521201	0.41872	0.271038	-0.146582	0.462774	0.278573	0.409429	0.21171	-0.671838	0.79295	0.832828	0.878379	0.931882	0.975283	0.994407	0.991872	0.944823	0.88637	0.8488	0.808328	0.789847	0.815869	0.858134	0.909374	0.959359	0.981948	0.954519	0.990391	0.975075	0.934946	0.894321	0.829914	0.810041	0.834418	0.877928	0.922619
Mean_Temp_Coldest_Quarter	0.246032	-0.949674	0.981348	-0.634323	0.619254	-0.962624	0.753154	0.993055	-0.948886	0.509685	0.950157	0.828087	1	0.747659	0.340093	0.561302	-0.51307	0.468002	0.578178	0.402948	0.469859	-0.396233	0.993043	0.997766	0.986102	0.947297	0.883084	0.818599	0.842502	0.941047	0.97185	0.977468	0.992517	0.992256	0.999319	0.996738	0.967637	0.911346	0.798273	0.654521	0.759107	0.9129	0.964767	0.987144	0.997707	0.998675	0.995843	0.982146	0.921146
Annual_Precipitation	0.416584	-0.693297	0.695675	-0.573768	0.446803	-0.765281	0.457471	0.758915	-0.766891	0.188561	0.795228	0.521201	0.747659	1	0.518378	0.748121	-0.525358	0.69204	0.759346	0.591322	0.686712	-0.15632	0.758974	0.747595	0.705082	0.657821	0.573749	0.506493	0.536819	0.641437	0.721468	0.72312	0.744722	0.7562	0.752209	0.736572	0.676859	0.59754	0.468752	0.340337	0.451728	0.60868	0.692695	0.708499	0.740366	0.749119	0.736315	0.71298	0.627134
Precipitation_Wettest_Month	-0.366031	-0.492054	0.402045	0.149017	0.531011	-0.27632	0.353564	0.27498	-0.211512	0.340614	0.251686	0.41872	0.340093	0.518378	1	-0.0722066	0.400784	0.959769	-0.0705994	0.956492	-0.0966636	-0.170491	0.274939	0.34819	0.411993	0.369923	0.395776	0.412418	0.452165	0.391015	0.296121	0.255512	0.312335	0.297805	0.316118	0.383995	0.463786	0.477713	0.486066	0.468582	0.439497	0.408313	0.373963	0.367309	0.354702	0.326174	0.360601	0.422005	0.512046
Precipitation_Driest_Month	0.706263	-0.384093	0.460476	-0.761728	0.035856	-0.619891	0.25505	0.631421	-0.682424	-0.0773128	0.729767	0.271038	0.561302	0.748121	-0.0722066	1	-0.876291	0.105228	0.997408	0.00322248	0.966663	-0.104385	0.631561	0.568538	0.465863	0.412736	0.317861	0.251577	0.263673	0.430689	0.553421	0.577738	0.59068	0.62463	0.581279	0.513037	0.382047	0.279961	0.152747	0.0414464	0.179998	0.385163	0.476182	0.493114	0.548474	0.57938	0.517193	0.43842	0.275302
Precipitation_Seasonality	-0.839752	0.303602	-0.383959	0.827231	0.0517375	0.61185	-0.126263	-0.594243	0.682442	0.101374	-0.639641	-0.146582	-0.51307	-0.525358	0.400784	-0.876291	1	0.213791	-0.886368	0.295613	-0.822477	0.0497294	-0.594308	-0.512311	-0.396603	-0.349498	-0.224223	-0.130257	-0.139742	-0.351032	-0.511942	-0.550946	-0.547107	-0.579252	-0.539739	-0.453149	-0.300993	-0.179637	-0.0191938	0.116665	-0.0413695	-0.285375	-0.40291	-0.43464	-0.496799	-0.534305	-0.470809	-0.374856	-0.182151
Precipitation_Wettest_Quarter	-0.216896	-0.596389	0.503377	0.0169628	0.611017	-0.426838	0.392466	0.412635	-0.366186	0.336855	0.397001	0.462774	0.468002	0.69204	0.959769	0.105228	0.213791	1	0.112517	0.966665	0.0658108	-0.132533	0.412606	0.469967	0.513472	0.466605	0.459863	0.454466	0.497937	0.467307	0.41462	0.382995	0.435089	0.426108	0.450085	0.502874	0.555928	0.546958	0.513638	0.463555	0.467161	0.474744	0.472998	0.476434	0.475149	0.454991	0.48869	0.535811	0.591298
Precipitation_Driest_Quarter	0.715832	-0.39951	0.475263	-0.770185	0.0568173	-0.639335	0.259901	0.647424	-0.70029	-0.078094	0.741818	0.278573	0.578178	0.759346	-0.0705994	0.997408	-0.886368	0.112517	1	0.00720123	0.963995	-0.105292	0.647548	0.584259	0.481316	0.42859	0.3293	0.259032	0.272104	0.442377	0.568975	0.594062	0.605663	0.639392	0.59843	0.53022	0.398255	0.293757	0.161219	0.0447061	0.185746	0.394929	0.489863	0.508943	0.564433	0.595719	0.535561	0.457134	0.291885
Precipitation_Warmest_Quarter	-0.258523	-0.547771	0.442005	0.111859	0.606566	-0.365775	0.341682	0.340279	-0.295602	0.392665	0.310962	0.409429	0.402948	0.591322	0.956492	0.00322248	0.295613	0.966665	0.00720123	1	-0.0333637	-0.10876	0.340211	0.40468	0.451819	0.384696	0.387818	0.397384	0.445469	0.413513	0.33364	0.297617	0.36928	0.361881	0.381985	0.43901	0.499905	0.490863	0.470972	0.435476	0.41966	0.425129	0.402903	0.408784	0.414199	0.392577	0.426147	0.474643	0.542899
Precipitation_Coldest_Quarter	0.66258	-0.291797	0.376487	-0.695404	-0.0278672	-0.523687	0.207316	0.540943	-0.588591	-0.209464	0.678684	0.21171	0.469859	0.686712	-0.0966636	0.966663	-0.822477	0.0658108	0.963995	-0.0333637	1	-0.114619	0.541157	0.480055	0.380507	0.326582	0.244717	0.190635	0.202187	0.359024	0.465955	0.488498	0.50171	0.535542	0.489027	0.422836	0.29728	0.20283	0.0954634	0.00330407	0.128859	0.319265	0.395057	0.408761	0.460007	0.488409	0.424043	0.347133	0.193636
Altitude	0.0356994	0.272999	-0.496479	0.265693	-0.0351119	0.210838	-0.678627	-0.390325	0.23778	-0.478793	-0.420971	-0.671838	-0.396233	-0.15632	-0.170491	-0.104385	0.0497294	-0.132533	-0.105292	-0.10876	-0.114619	1	-0.390365	-0.419335	-0.460387	-0.539335	-0.618977	-0.665193	-0.66663	-0.628214	-0.535271	-0.48111	-0.41149	-0.393105	-0.385186	-0.41928	-0.464999	-0.526722	-0.606934	-0.643564	-0.667036	-0.642921	-0.573584	-0.501898	-0.409158	-0.384152	-0.376673	-0.413789	-0.460672
Min_Temp_January	0.320097	-0.919372	0.961469	-0.710756	0.546147	-0.967652	0.719172	0.999999	-0.969389	0.463097	0.964746	0.79295	0.993043	0.758974	0.274939	0.631561	-0.594308	0.412606	0.647548	0.340211	0.541157	-0.390365	1	0.994345	0.969194	0.928835	0.855812	0.784265	0.80863	0.925647	0.970815	0.980231	0.993135	0.997209	0.995653	0.982786	0.937121	0.870983	0.748346	0.599215	0.717106	0.889547	0.950812	0.973981	0.989545	0.994327	0.980013	0.95556	0.875741
Min_Temp_February	0.236138	-0.945348	0.981262	-0.65477	0.588701	-0.956834	0.756525	0.994355	-0.949285	0.511582	0.95426	0.832828	0.997766	0.747595	0.34819	0.568538	-0.512311	0.469967	0.584259	0.40468	0.480055	-0.419335	0.994345	1	0.988451	0.950199	0.889082	0.825621	0.849965	0.94883	0.974755	0.979058	0.993736	0.993857	0.996773	0.995028	0.966173	0.910573	0.801076	0.659918	0.764804	0.918714	0.96756	0.987891	0.99633	0.996324	0.988964	0.975683	0.915398
Min_Temp_March	0.114469	-0.961686	0.992829	-0.580735	0.617413	-0.921849	0.797867	0.969209	-0.903912	0.570532	0.919457	0.878379	0.986102	0.705082	0.411993	0.465863	-0.396603	0.513472	0.481316	0.451819	0.380507	-0.460387	0.969194	0.988451	1	0.973999	0.9303	0.876576	0.897686	0.966159	0.968997	0.969948	0.980117	0.971008	0.980686	0.992928	0.989679	0.95366	0.86468	0.735446	0.82268	0.943494	0.977194	0.994046	0.989166	0.981076	0.983456	0.985134	0.952302
Min_Temp_April	0.0508624	-0.914716	0.98134	-0.554187	0.562435	-0.841161	0.868958	0.928837	-0.829399	0.601812	0.884005	0.931882	0.947297	0.657821	0.369923	0.412736	-0.349498	0.466605	0.42859	0.384696	0.326582	-0.539335	0.928835	0.950199	0.973999	1	0.98064	0.93761	0.942848	0.971178	0.974712	0.967081	0.938597	0.922072	0.941866	0.962051	0.974835	0.972241	0.915498	0.811276	0.889324	0.960499	0.984262	0.980552	0.947189	0.935107	0.946988	0.963744	0.951051
Min_Temp_May	-0.0789108	-0.863837	0.950363	-0.455029	0.527883	-0.732912	0.928573	0.855812	-0.718988	0.651975	0.821714	0.975283	0.883084	0.573749	0.395776	0.317861	-0.224223	0.459863	0.3293	0.387818	0.244717	-0.618977	0.855812	0.889082	0.9303	0.98064	1	0.984191	0.980433	0.963244	0.934472	0.913947	0.872015	0.85058	0.873617	0.907731	0.944839	0.974282	0.964835	0.898656	0.951939	0.969626	0.961931	0.939563	0.884847	0.866607	0.885197	0.918594	0.937892
Min_Temp_June	-0.168796	-0.815139	0.91025	-0.346472	0.518921	-0.636197	0.967083	0.784262	-0.61784	0.683148	0.760909	0.994407	0.818599	0.506493	0.412418	0.251577	-0.130257	0.454466	0.259032	0.397384	0.190635	-0.665193	0.784265	0.825621	0.876576	0.93761	0.984191	1	0.992431	0.939622	0.882241	0.849181	0.803275	0.780818	0.806126	0.849665	0.90413	0.957334	0.982941	0.954642	0.987332	0.964386	0.927259	0.889414	0.821765	0.800011	0.823415	0.868089	0.913562
Min_Temp_July	-0.149232	-0.844201	0.927393	-0.365338	0.540076	-0.670192	0.958419	0.808631	-0.650717	0.685388	0.78047	0.991872	0.842502	0.536819	0.452165	0.263673	-0.139742	0.497937	0.272104	0.445469	0.202187	-0.66663	0.80863	0.849965	0.897686	0.942848	0.980433	0.992431	1	0.959828	0.896312	0.862961	0.829222	0.808246	0.829356	0.871501	0.921135	0.96342	0.976952	0.938668	0.983762	0.979189	0.942317	0.909083	0.848566	0.826357	0.84517	0.886583	0.925586
Min_Temp_August	0.0812774	-0.896647	0.978617	-0.557242	0.523971	-0.825169	0.889768	0.925646	-0.818141	0.619398	0.891814	0.944823	0.941047	0.641437	0.391015	0.430689	-0.351032	0.467307	0.442377	0.413513	0.359024	-0.628214	0.925647	0.94883	0.966159	0.971178	0.963244	0.939622	0.959828	1	0.971461	0.951927	0.939836	0.928165	0.933431	0.952708	0.960731	0.953828	0.909108	0.819167	0.902709	0.99051	0.989468	0.976623	0.946934	0.933791	0.932986	0.945026	0.930296
Min_Temp_September	0.244852	-0.894181	0.976953	-0.67108	0.504665	-0.892887	0.826375	0.970805	-0.895792	0.532895	0.938833	0.88637	0.97185	0.721468	0.296121	0.553421	-0.511942	0.41462	0.568975	0.33364	0.465955	-0.535271	0.970815	0.974755	0.968997	0.974712	0.934472	0.882241	0.896312	0.971461	1	0.993539	0.97198	0.965328	0.971419	0.972499	0.950832	0.920022	0.836744	0.717258	0.824614	0.948461	0.988901	0.986676	0.970142	0.966493	0.96198	0.956862	0.905616
Min_Temp_October	0.277242	-0.897005	0.96907	-0.712731	0.485199	-0.919175	0.777973	0.980219	-0.924412	0.496832	0.942736	0.8488	0.977468	0.72312	0.255512	0.577738	-0.550946	0.382995	0.594062	0.297617	0.488498	-0.48111	0.980231	0.979058	0.969948	0.967081	0.913947	0.849181	0.862961	0.951927	0.993539	1	0.983443	0.975729	0.978572	0.972973	0.942575	0.900428	0.801772	0.666976	0.780751	0.919805	0.973885	0.984446	0.977161	0.975076	0.966226	0.952684	0.886781
Min_Temp_November	0.288246	-0.929777	0.968821	-0.701014	0.533976	-0.961527	0.724685	0.993135	-0.959043	0.482447	0.948293	0.808328	0.992517	0.744722	0.312335	0.59068	-0.547107	0.435089	0.605663	0.36928	0.50171	-0.41149	0.993135	0.993736	0.980117	0.938597	0.872015	0.803275	0.829222	0.939836	0.97198	0.983443	1	0.996948	0.992333	0.983895	0.947631	0.886005	0.769674	0.620985	0.734948	0.901747	0.956682	0.981998	0.995941	0.995345	0.980687	0.958857	0.885462
Min_Temp_December	0.319881	-0.921715	0.960768	-0.709002	0.538936	-0.969057	0.711019	0.997207	-0.968854	0.465312	0.9581	0.789847	0.992256	0.7562	0.297805	0.62463	-0.579252	0.426108	0.639392	0.361881	0.535542	-0.393105	0.997209	0.993857	0.971008	0.922072	0.85058	0.780818	0.808246	0.928165	0.965328	0.975729	0.996948	1	0.993376	0.981018	0.936611	0.86836	0.746718	0.596537	0.713268	0.88999	0.947542	0.973282	0.992652	0.996005	0.978292	0.952319	0.87245
Mean_Temp_January	0.271314	-0.942296	0.975781	-0.651433	0.608805	-0.966926	0.741855	0.995663	-0.95607	0.494603	0.954869	0.815869	0.999319	0.752209	0.316118	0.581279	-0.539739	0.450085	0.59843	0.381985	0.489027	-0.385186	0.995653	0.996773	0.980686	0.941866	0.873617	0.806126	0.829356	0.933431	0.971419	0.978572	0.992333	0.993376	1	0.993977	0.95957	0.899959	0.782443	0.636088	0.744367	0.903574	0.960038	0.983227	0.99575	0.998389	0.99426	0.977272	0.910202
Mean_Temp_February	0.180686	-0.960088	0.990834	-0.587346	0.649586	-0.944641	0.785365	0.982805	-0.924963	0.543573	0.938776	0.858134	0.996738	0.736572	0.383995	0.513037	-0.453149	0.502874	0.53022	0.43901	0.422836	-0.41928	0.982786	0.995028	0.992928	0.962051	0.907731	0.849665	0.871501	0.952708	0.972499	0.972973	0.983895	0.981018	0.993977	1	0.983753	0.938131	0.836796	0.701755	0.796174	0.931084	0.974347	0.991913	0.994062	0.991959	0.996311	0.992627	0.947663
Mean_Temp_March	0.0242417	-0.966533	0.992283	-0.467907	0.696542	-0.883348	0.839575	0.937145	-0.849945	0.612357	0.885044	0.909374	0.967637	0.676859	0.463786	0.382047	-0.300993	0.555928	0.398255	0.499905	0.29728	-0.464999	0.937121	0.966173	0.989679	0.974835	0.944839	0.90413	0.921135	0.960731	0.950832	0.942575	0.947631	0.936611	0.95957	0.983753	1	0.981413	0.909425	0.796523	0.864878	0.953553	0.974431	0.983449	0.967976	0.957415	0.975287	0.992011	0.986154
Mean_Temp_April	-0.106274	-0.928921	0.970164	-0.362003	0.687851	-0.782988	0.907523	0.871002	-0.745012	0.660919	0.82191	0.959359	0.911346	0.59754	0.477713	0.279961	-0.179637	0.546958	0.293757	0.490863	0.20283	-0.526722	0.870983	0.910573	0.95366	0.972241	0.974282	0.957334	0.96342	0.953828	0.920022	0.900428	0.886005	0.86836	0.899959	0.938131	0.981413	1	0.969146	0.890241	0.935014	0.966019	0.960513	0.951549	0.912402	0.895442	0.924031	0.95925	0.988481
Mean_Temp_May	-0.267035	-0.83096	0.897411	-0.220247	0.625629	-0.61793	0.955353	0.748363	-0.578063	0.704935	0.716849	0.981948	0.798273	0.468752	0.486066	0.152747	-0.0191938	0.513638	0.161219	0.470972	0.0954634	-0.606934	0.748346	0.801076	0.86468	0.915498	0.964835	0.982941	0.976952	0.909108	0.836744	0.801772	0.769674	0.746718	0.782443	0.836796	0.909425	0.969146	1	0.971828	0.983224	0.94395	0.898383	0.866215	0.801049	0.777092	0.813949	0.869404	0.938215
Mean_Temp_June	-0.394709	-0.703064	0.784967	-0.0660546	0.556202	-0.43496	0.956779	0.599224	-0.395089	0.706836	0.585506	0.954519	0.654521	0.340337	0.468582	0.0414464	0.116665	0.463555	0.0447061	0.435476	0.00330407	-0.643564	0.599215	0.659918	0.735446	0.811276	0.898656	0.954642	0.938668	0.819167	0.717258	0.666976	0.620985	0.596537	0.636088	0.701755	0.796523	0.890241	0.971828	1	0.979886	0.87681	0.796594	0.742494	0.656916	0.629026	0.672734	0.743786	0.847459
Mean_Temp_July	-0.251667	-0.777724	0.867472	-0.229527	0.546752	-0.557352	0.983133	0.717105	-0.530004	0.696503	0.701759	0.990391	0.759107	0.451728	0.439497	0.179998	-0.0413695	0.467161	0.185746	0.41966	0.128859	-0.667036	0.717106	0.764804	0.82268	0.889324	0.951939	0.987332	0.983762	0.902709	0.824614	0.780751	0.734948	0.713268	0.744367	0.796174	0.864878	0.935014	0.983224	0.979886	1	0.944633	0.885808	0.837408	0.761973	0.737938	0.768759	0.824285	0.892512
Mean_Temp_August	0.0085761	-0.882981	0.968572	-0.461205	0.565081	-0.772528	0.939486	0.889545	-0.756404	0.647933	0.864831	0.975075	0.9129	0.60868	0.408313	0.385163	-0.285375	0.474744	0.394929	0.425129	0.319265	-0.642921	0.889547	0.918714	0.943494	0.960499	0.969626	0.964386	0.979189	0.99051	0.948461	0.919805	0.901747	0.88999	0.903574	0.931084	0.953553	0.966019	0.94395	0.87681	0.944633	1	0.981143	0.95667	0.916647	0.90191	0.910821	0.93404	0.941318
Mean_Temp_September	0.131308	-0.91461	0.991117	-0.569478	0.571083	-0.861985	0.88185	0.950811	-0.851728	0.592947	0.91868	0.934946	0.964767	0.692695	0.373963	0.476182	-0.40291	0.472998	0.489863	0.402903	0.395057	-0.573584	0.950812	0.96756	0.977194	0.984262	0.961931	0.927259	0.942317	0.989468	0.988901	0.973885	0.956682	0.947542	0.960038	0.974347	0.974431	0.960513	0.898383	0.796594	0.885808	0.981143	1	0.990773	0.965014	0.956256	0.960839	0.969772	0.946604
Mean_Temp_October	0.159566	-0.943304	0.995725	-0.601505	0.592928	-0.913592	0.824185	0.973989	-0.900461	0.56659	0.931494	0.894321	0.987144	0.708499	0.367309	0.493114	-0.43464	0.476434	0.508943	0.408784	0.408761	-0.501898	0.973981	0.987891	0.994046	0.980552	0.939563	0.889414	0.909083	0.976623	0.986676	0.984446	0.981998	0.973282	0.983227	0.991913	0.983449	0.951549	0.866215	0.742494	0.837408	0.95667	0.990773	1	0.989004	0.982104	0.983525	0.983669	0.946104
Mean_Temp_November	0.236592	-0.952316	0.981623	-0.637983	0.602127	-0.959446	0.749883	0.989556	-0.945761	0.513867	0.942906	0.829914	0.997707	0.740366	0.354702	0.548474	-0.496799	0.475149	0.564433	0.414199	0.460007	-0.409158	0.989545	0.99633	0.989166	0.947189	0.884847	0.821765	0.848566	0.946934	0.970142	0.977161	0.995941	0.992652	0.99575	0.994062	0.967976	0.912402	0.801049	0.656916	0.761973	0.916647	0.965014	0.989004	1	0.998114	0.992189	0.978063	0.9184
Mean_Temp_December	0.274817	-0.944231	0.974018	-0.653445	0.602031	-0.969473	0.7324	0.994335	-0.957785	0.492449	0.950204	0.810041	0.998675	0.749119	0.326174	0.57938	-0.534305	0.454991	0.595719	0.392577	0.488409	-0.384152	0.994327	0.996324	0.981076	0.935107	0.866607	0.800011	0.826357	0.933791	0.966493	0.975076	0.995345	0.996005	0.998389	0.991959	0.957415	0.895442	0.777092	0.629026	0.737938	0.90191	0.956256	0.982104	0.998114	1	0.992331	0.973403	0.905125
Max_Temp_January	0.211648	-0.958483	0.982046	-0.575708	0.674528	-0.955276	0.761193	0.980035	-0.930115	0.525135	0.933422	0.834418	0.995843	0.736315	0.360601	0.517193	-0.470809	0.48869	0.535561	0.426147	0.424043	-0.376673	0.980013	0.988964	0.983456	0.946988	0.885197	0.823415	0.84517	0.932986	0.96198	0.966226	0.980687	0.978292	0.99426	0.996311	0.975287	0.924031	0.813949	0.672734	0.768759	0.910821	0.960839	0.983525	0.992189	0.992331	1	0.991903	0.940391
Max_Temp_February	0.110621	-0.965197	0.989346	-0.497602	0.714316	-0.916923	0.810522	0.955589	-0.882777	0.576398	0.907215	0.877928	0.982146	0.71298	0.422005	0.43842	-0.374856	0.535811	0.457134	0.474643	0.347133	-0.413789	0.95556	0.975683	0.985134	0.963744	0.918594	0.868089	0.886583	0.945026	0.956862	0.952684	0.958857	0.952319	0.977272	0.992627	0.992011	0.95925	0.869404	0.743786	0.824285	0.93404	0.969772	0.983669	0.978063	0.973403	0.991903	1	0.974257
Max_Temp_March	-0.0817445	-0.947075	0.966206	-0.325439	0.769352	-0.815347	0.86728	0.875774	-0.765069	0.646319	0.822639	0.922619	0.921146	0.627134	0.512046	0.275302	-0.182151	0.591298	0.291885	0.542899	0.193636	-0.460672	0.875741	0.915398	0.952302	0.951051	0.937892	0.913562	0.925586	0.930296	0.905616	0.886781	0.885462	0.87245	0.910202	0.947663	0.986154	0.988481	0.938215	0.847459	0.892512	0.941318	0.946604	0.946104	0.9184	0.905125	0.940391	0.974257	1
Max_Temp_April	-0.262235	-0.887951	0.900821	-0.139172	0.777963	-0.675465	0.894276	0.758657	-0.612238	0.684039	0.708786	0.931258	0.819538	0.500327	0.563308	0.125094	0.00839927	0.599317	0.13583	0.573977	0.0623836	-0.48328	0.758621	0.81499	0.875664	0.885387	0.909585	0.92101	0.927468	0.87915	0.808303	0.777141	0.778313	0.760497	0.802603	0.857379	0.929981	0.969482	0.967699	0.920064	0.927162	0.914652	0.878776	0.864612	0.821757	0.80062	0.845116	0.897579	0.968941
Max_Temp_May	-0.463247	-0.719627	0.756924	0.0706072	0.682387	-0.429217	0.902819	0.557514	-0.363122	0.703591	0.531171	0.903884	0.629194	0.304147	0.545119	-0.0541518	0.220623	0.528593	-0.0497897	0.522831	-0.0883464	-0.539718	0.557479	0.628022	0.712311	0.760569	0.840636	0.896128	0.887784	0.76643	0.65051	0.601855	0.58281	0.559714	0.607485	0.680575	0.788291	0.878491	0.953301	0.971949	0.933977	0.831148	0.746021	0.705031	0.632817	0.604184	0.659362	0.735761	0.856187
Max_Temp_June	-0.599685	-0.509288	0.568163	0.244197	0.53763	-0.171992	0.847148	0.337094	-0.11311	0.659279	0.3352	0.812928	0.409218	0.125072	0.482692	-0.188392	0.372096	0.426317	-0.190268	0.433114	-0.197982	-0.553472	0.337074	0.412497	0.506589	0.589708	0.712504	0.807061	0.78366	0.6045	0.464033	0.400117	0.35969	0.335903	0.386174	0.468918	0.597377	0.725206	0.859292	0.946079	0.870801	0.691891	0.572558	0.506387	0.410651	0.379082	0.439755	0.531749	0.687737
Max_Temp_July	-0.367521	-0.659749	0.75382	-0.0511397	0.530451	-0.391972	0.969485	0.571118	-0.356211	0.675794	0.572098	0.943751	0.621188	0.32586	0.402286	0.068045	0.0816963	0.406835	0.0704087	0.366657	0.0324106	-0.637448	0.571121	0.624407	0.692344	0.783388	0.873938	0.936592	0.919222	0.790767	0.698716	0.643986	0.584554	0.562816	0.605205	0.666667	0.755921	0.857755	0.946555	0.986637	0.974801	0.858847	0.775765	0.710735	0.619831	0.594631	0.639143	0.709759	0.81116
Max_Temp_August	-0.0762031	-0.844886	0.932659	-0.336798	0.599562	-0.691395	0.975383	0.825241	-0.665045	0.667274	0.813031	0.986465	0.857227	0.555929	0.418228	0.324087	-0.202452	0.4718	0.331273	0.428861	0.266656	-0.644232	0.825241	0.860619	0.893087	0.923473	0.952737	0.96943	0.977728	0.955318	0.897997	0.858808	0.834375	0.823143	0.846184	0.882558	0.921039	0.955733	0.961177	0.922801	0.970648	0.986733	0.947186	0.909274	0.858211	0.842077	0.862196	0.897863	0.930454
Max_Temp_September	-0.0256327	-0.910374	0.975651	-0.414828	0.639231	-0.791414	0.923966	0.891207	-0.763923	0.653523	0.859355	0.966641	0.92195	0.630445	0.466981	0.355509	-0.241915	0.535869	0.366153	0.483596	0.285866	-0.605813	0.891197	0.92473	0.954912	0.96299	0.9651	0.954656	0.970729	0.979502	0.939527	0.91368	0.903437	0.891231	0.911536	0.94318	0.972557	0.981357	0.949223	0.874024	0.935847	0.990698	0.979887	0.96202	0.925015	0.909582	0.925873	0.953322	0.968632
Max_Temp_October	0.0143558	-0.960525	0.986955	-0.445166	0.697572	-0.870772	0.844472	0.927377	-0.836263	0.625936	0.880442	0.911212	0.958872	0.66298	0.485054	0.373022	-0.279646	0.568212	0.387575	0.524825	0.298089	-0.505061	0.927349	0.958542	0.982506	0.95638	0.93101	0.900151	0.926203	0.965907	0.938203	0.926047	0.940824	0.931232	0.949158	0.974365	0.99215	0.973263	0.906738	0.800876	0.869676	0.961192	0.970368	0.977884	0.963315	0.950983	0.964433	0.98069	0.978081
Max_Temp_November	0.177153	-0.968038	0.986932	-0.563853	0.669807	-0.947714	0.771869	0.976577	-0.922112	0.543844	0.928538	0.847151	0.994205	0.728267	0.397639	0.497561	-0.436781	0.514062	0.514334	0.458638	0.410446	-0.403931	0.976554	0.990086	0.990155	0.948392	0.891802	0.835872	0.863162	0.946744	0.959647	0.961721	0.982582	0.978953	0.990298	0.99603	0.981391	0.933328	0.829064	0.691673	0.785901	0.925311	0.965707	0.987835	0.99529	0.991986	0.99555	0.989977	0.945883
Max_Temp_December	0.224139	-0.96015	0.979374	-0.587802	0.664419	-0.961562	0.74796	0.982279	-0.937537	0.516544	0.933277	0.823866	0.996619	0.735205	0.35486	0.525701	-0.480884	0.482818	0.543507	0.423044	0.433715	-0.370531	0.982259	0.990057	0.983117	0.940264	0.875495	0.812827	0.837912	0.931216	0.95875	0.965394	0.984812	0.982886	0.994794	0.994782	0.971128	0.91619	0.802228	0.65759	0.75716	0.906275	0.956787	0.982683	0.995158	0.99539	0.99852	0.987238	0.931963
Mean_Precipitation_January	0.64505	-0.245825	0.332296	-0.667072	-0.0616379	-0.478	0.178339	0.496766	-0.544779	-0.259601	0.639898	0.17734	0.424287	0.6333	-0.126629	0.944786	-0.800796	0.0227375	0.940622	-0.0730344	0.993292	-0.105318	0.497001	0.435282	0.335181	0.279597	0.203071	0.154948	0.165894	0.319335	0.419738	0.442497	0.458092	0.493079	0.44326	0.376198	0.251446	0.160385	0.0613902	-0.0224239	0.0976258	0.281991	0.350579	0.363559	0.415387	0.444243	0.377027	0.298867	0.148164
Mean_Precipitation_February	0.637439	-0.458447	0.527747	-0.737782	0.129082	-0.659209	0.325471	0.675973	-0.712052	-0.087829	0.786082	0.346409	0.615859	0.801321	-0.00164007	0.96933	-0.837709	0.187751	0.975012	0.0619312	0.963903	-0.134099	0.676119	0.620883	0.531032	0.49227	0.398967	0.329778	0.340611	0.489895	0.612709	0.635019	0.635629	0.663379	0.634211	0.576008	0.460129	0.368188	0.241412	0.125008	0.26077	0.449187	0.542347	0.558913	0.601863	0.628307	0.579374	0.513281	0.366431
Mean_Precipitation_March	0.591928	-0.639425	0.694705	-0.759992	0.295555	-0.792418	0.459688	0.807026	-0.824971	0.112874	0.845881	0.50812	0.768081	0.907373	0.166089	0.873129	-0.773607	0.36199	0.888913	0.231763	0.799136	-0.166994	0.807093	0.766602	0.697873	0.681047	0.583469	0.499136	0.508682	0.642851	0.772823	0.79013	0.777187	0.79285	0.782308	0.740648	0.64615	0.561645	0.420699	0.281551	0.419967	0.599224	0.706809	0.72226	0.752671	0.773061	0.745407	0.698881	0.569418
Mean_Precipitation_April	0.3654	-0.739119	0.745752	-0.587897	0.486004	-0.786217	0.521786	0.794055	-0.787159	0.314651	0.781992	0.585544	0.786312	0.932279	0.432116	0.640418	-0.52403	0.618247	0.661956	0.505252	0.534101	-0.186394	0.794049	0.783156	0.751917	0.743378	0.655716	0.578631	0.602409	0.690683	0.783567	0.782974	0.772827	0.778013	0.791763	0.782408	0.735187	0.669846	0.536793	0.404965	0.521314	0.657428	0.750715	0.760978	0.772535	0.779936	0.780711	0.770901	0.697414
Mean_Precipitation_May	0.370297	-0.652797	0.650365	-0.536981	0.43986	-0.706053	0.431584	0.700087	-0.704062	0.227064	0.681281	0.493619	0.694044	0.872767	0.350044	0.593984	-0.498733	0.548264	0.613839	0.398018	0.476029	-0.0938159	0.700079	0.682786	0.656554	0.669133	0.577066	0.493704	0.503756	0.575165	0.696964	0.709548	0.681125	0.67841	0.702312	0.688775	0.643538	0.587494	0.450126	0.319906	0.43278	0.544765	0.65671	0.670304	0.678392	0.686373	0.697046	0.68678	0.612593
Mean_Precipitation_June	0.175196	-0.650358	0.627407	-0.37608	0.517908	-0.618764	0.475813	0.629759	-0.602388	0.286001	0.610605	0.52397	0.639465	0.811577	0.45628	0.44767	-0.315578	0.634734	0.467327	0.480014	0.334333	-0.0965653	0.629737	0.627751	0.624005	0.658129	0.589152	0.523435	0.536071	0.553326	0.647456	0.647323	0.610228	0.603493	0.643074	0.64899	0.636676	0.612283	0.507404	0.399986	0.490783	0.543685	0.632069	0.634536	0.623068	0.624109	0.651359	0.666225	0.63595
Mean_Precipitation_July	-0.442768	-0.429996	0.332269	0.251855	0.515627	-0.183808	0.335588	0.191814	-0.11611	0.368798	0.172173	0.380874	0.259038	0.418091	0.975974	-0.149422	0.479022	0.923173	-0.151582	0.946775	-0.167256	-0.157702	0.191749	0.268524	0.3347	0.289562	0.330559	0.368749	0.413733	0.33321	0.211635	0.162553	0.226219	0.21505	0.233684	0.30572	0.393801	0.42012	0.451322	0.460063	0.417386	0.363235	0.303035	0.28906	0.27411	0.244579	0.280194	0.34667	0.45263
Mean_Precipitation_August	-0.406379	-0.306809	0.167697	0.343647	0.482582	-0.112934	0.0881283	0.0525407	-0.0331449	0.308028	0.0157473	0.15546	0.124886	0.282791	0.846886	-0.26129	0.510426	0.807682	-0.263749	0.904446	-0.260455	0.0147457	0.0524423	0.126137	0.188838	0.103434	0.126732	0.153535	0.197065	0.144727	0.0310207	0.000864402	0.0924619	0.0822116	0.100898	0.163316	0.243224	0.24199	0.252702	0.252324	0.186788	0.156827	0.112204	0.130201	0.141788	0.117187	0.155299	0.205959	0.300064
Mean_Precipitation_September	0.559606	-0.647401	0.659337	-0.631637	0.395864	-0.783012	0.372012	0.7501	-0.786302	0.185642	0.729086	0.44488	0.734094	0.913838	0.375798	0.681649	-0.59231	0.54187	0.698656	0.476853	0.58183	-0.0920213	0.750128	0.726902	0.67141	0.625008	0.519777	0.429482	0.455833	0.597177	0.712272	0.721836	0.737102	0.748323	0.74238	0.714104	0.637357	0.541278	0.385798	0.233722	0.357776	0.549561	0.658267	0.682329	0.724836	0.739328	0.725015	0.688765	0.58085
Mean_Precipitation_October	0.835991	-0.341954	0.436622	-0.772632	0.0192626	-0.630525	0.1771	0.601812	-0.673739	-0.0635596	0.627611	0.217524	0.547842	0.658568	-0.197826	0.807935	-0.857052	-0.0168304	0.819198	-0.0971711	0.748392	-0.047693	0.601889	0.53614	0.445464	0.42258	0.312332	0.212092	0.205222	0.390061	0.558378	0.598656	0.581063	0.594797	0.569526	0.498535	0.369076	0.263084	0.113283	-0.0321802	0.106431	0.327236	0.455548	0.483639	0.535982	0.564893	0.525093	0.446053	0.270466
Mean_Precipitation_November	0.745719	-0.332915	0.424354	-0.770021	-0.0272143	-0.599185	0.197253	0.597606	-0.661472	-0.130422	0.699	0.226176	0.529332	0.725069	-0.0709952	0.947989	-0.852932	0.0913282	0.949319	0.012779	0.955013	-0.139369	0.597777	0.53767	0.437542	0.373133	0.278495	0.208685	0.223238	0.408832	0.52288	0.549247	0.56869	0.598286	0.54792	0.479807	0.347157	0.234115	0.105964	-0.00713211	0.126559	0.352039	0.442407	0.46394	0.522592	0.550136	0.484558	0.402574	0.233618
Mean_Precipitation_December	0.650537	-0.185655	0.27529	-0.636328	-0.110901	-0.424256	0.132085	0.43996	-0.491619	-0.275533	0.592166	0.127081	0.367024	0.609372	-0.12614	0.920226	-0.770661	0.0176622	0.913868	-0.0681797	0.982683	-0.102153	0.440186	0.379381	0.279606	0.219415	0.147424	0.10431	0.115802	0.270247	0.363897	0.384658	0.403778	0.438916	0.38558	0.318691	0.193783	0.101526	0.00956887	-0.0648241	0.0490781	0.232989	0.296542	0.307382	0.360353	0.387828	0.318826	0.240236	0.0899768
Bulk_Density_Topsoil	-0.480233	0.116571	-0.0634959	0.310641	-0.113394	0.337805	0.246821	-0.200992	0.333122	0.266044	-0.205988	0.184773	-0.181366	-0.329004	0.0518345	-0.394994	0.415614	-0.0611115	-0.403355	0.000182481	-0.342492	-0.341436	-0.20096	-0.161593	-0.104088	-0.0218825	0.0908883	0.186059	0.177409	0.0384098	-0.0908296	-0.148079	-0.192355	-0.205268	-0.194366	-0.144976	-0.0589262	0.0496991	0.189643	0.32365	0.260198	0.0980378	-0.0206066	-0.0921245	-0.173484	-0.199452	-0.183715	-0.122699	-0.00238388
Bulk_Density_Subsoil	-0.480216	0.116773	-0.0636527	0.310811	-0.113399	0.337989	0.246781	-0.201154	0.333306	0.265908	-0.206104	0.184689	-0.18153	-0.329044	0.0518144	-0.394961	0.415628	-0.0611502	-0.40332	0.000125964	-0.342457	-0.341458	-0.201122	-0.161762	-0.104273	-0.0220487	0.0907406	0.185955	0.177284	0.0382472	-0.0909806	-0.148251	-0.19254	-0.205435	-0.194527	-0.145138	-0.0590922	0.0495511	0.189529	0.323596	0.260115	0.0979099	-0.0207513	-0.0922975	-0.173664	-0.199618	-0.183872	-0.122849	-0.00252158
Cation_Exchange_Capacity_Topsoil	0.0198137	0.413499	-0.490042	0.276802	-0.176654	0.347573	-0.526544	-0.446417	0.360144	-0.375966	-0.406789	-0.5298	-0.445961	-0.275813	-0.23652	-0.149387	0.106138	-0.231617	-0.153515	-0.231283	-0.115869	0.442355	-0.446445	-0.464001	-0.472227	-0.494347	-0.512406	-0.51764	-0.535478	-0.547421	-0.500215	-0.463762	-0.447918	-0.44691	-0.439443	-0.459694	-0.475059	-0.488881	-0.491698	-0.479547	-0.520277	-0.553237	-0.522808	-0.485586	-0.448725	-0.437402	-0.427106	-0.44831	-0.465753
Cation_Exchange_Capacity_Subsoil	0.0287641	0.416926	-0.494717	0.274328	-0.17644	0.346321	-0.536094	-0.447823	0.358491	-0.38693	-0.409182	-0.53925	-0.448324	-0.274178	-0.244389	-0.146052	0.0987581	-0.235554	-0.149813	-0.237679	-0.113563	0.450012	-0.447847	-0.466748	-0.476104	-0.498567	-0.519749	-0.52737	-0.545046	-0.554394	-0.503444	-0.466121	-0.45064	-0.449211	-0.441306	-0.462685	-0.479347	-0.494849	-0.501309	-0.491358	-0.530697	-0.561043	-0.527356	-0.489264	-0.451611	-0.439736	-0.429485	-0.451642	-0.47043
Percent_Clay_Topsoil	-0.473513	-0.273037	0.199128	0.244289	0.291854	-0.0399167	0.276277	0.0799052	-0.0001463	0.238454	0.0305307	0.286618	0.124605	-0.012308	0.345086	-0.264954	0.363836	0.299054	-0.265127	0.331687	-0.243757	-0.116101	0.0799416	0.129929	0.190704	0.192049	0.235513	0.289669	0.306639	0.209325	0.0996033	0.0782487	0.100775	0.083776	0.109042	0.158597	0.238189	0.292485	0.338429	0.3819	0.336858	0.248969	0.175586	0.165741	0.135227	0.111197	0.141674	0.191382	0.288547
Percent_Clay_Subsoil	-0.477507	-0.26218	0.182428	0.249088	0.275426	-0.0279557	0.254759	0.0642348	0.0114233	0.219292	0.0134717	0.267261	0.108848	-0.0214215	0.348683	-0.277335	0.375724	0.298641	-0.278003	0.33358	-0.252867	-0.0992444	0.0642765	0.114746	0.176067	0.175483	0.218585	0.271631	0.289714	0.193886	0.0835248	0.062658	0.0868503	0.0690697	0.0931816	0.142643	0.222675	0.275915	0.320656	0.364143	0.318658	0.231792	0.158848	0.149947	0.120704	0.0959161	0.125683	0.174925	0.272346
Organic_Matter_Topsoil	0.0525707	0.318122	-0.458579	0.254061	-0.0749497	0.244411	-0.608537	-0.38725	0.258783	-0.398054	-0.372032	-0.579708	-0.389338	-0.0991018	0.0217537	-0.128685	0.115798	0.0254429	-0.12598	0.0677619	-0.101056	0.529198	-0.38729	-0.395538	-0.420002	-0.499662	-0.555671	-0.579722	-0.562635	-0.520264	-0.479166	-0.459843	-0.399054	-0.385042	-0.384629	-0.398398	-0.420959	-0.480639	-0.537443	-0.548251	-0.580268	-0.545932	-0.500804	-0.454076	-0.394447	-0.382331	-0.378393	-0.397169	-0.413112
Organic_Matter_Subsoil	0.0536942	0.319973	-0.461028	0.253516	-0.0760436	0.245466	-0.611664	-0.388706	0.25946	-0.399652	-0.373562	-0.583024	-0.391214	-0.100395	0.0182458	-0.129292	0.1141	0.0229239	-0.126163	0.064144	-0.102	0.532466	-0.388748	-0.397403	-0.422244	-0.501223	-0.557925	-0.582769	-0.565982	-0.523094	-0.480722	-0.461334	-0.401298	-0.387178	-0.386274	-0.400297	-0.423192	-0.482964	-0.540461	-0.551885	-0.583646	-0.549058	-0.50308	-0.456219	-0.396704	-0.384427	-0.380229	-0.399052	-0.415282
pH_Topsoil	-0.0222805	0.317144	-0.259584	0.136567	-0.181959	0.262942	-0.147175	-0.252475	0.256901	-0.131922	-0.238594	-0.199614	-0.260542	-0.440392	-0.517099	-0.147377	0.0059257	-0.523558	-0.149637	-0.546061	-0.135808	0.0757096	-0.252465	-0.275885	-0.278663	-0.223478	-0.19973	-0.188591	-0.232856	-0.274896	-0.241263	-0.216364	-0.266832	-0.267201	-0.252266	-0.269678	-0.276338	-0.239942	-0.191513	-0.155767	-0.187568	-0.258492	-0.259397	-0.257075	-0.271962	-0.260307	-0.249009	-0.258895	-0.265082
pH_Subsoil	-0.0193765	0.308284	-0.249304	0.130535	-0.176538	0.254011	-0.137185	-0.242393	0.248094	-0.123849	-0.228264	-0.189697	-0.250439	-0.432561	-0.515876	-0.139282	-0.000634828	-0.520706	-0.141517	-0.5436	-0.128689	0.0707766	-0.242387	-0.265728	-0.268729	-0.213712	-0.18999	-0.178722	-0.22322	-0.264805	-0.231304	-0.206263	-0.25673	-0.257023	-0.242205	-0.259571	-0.266612	-0.23038	-0.182361	-0.147062	-0.178253	-0.248132	-0.249222	-0.246983	-0.261911	-0.2502	-0.239038	-0.248983	-0.255819
Percent_Silt_Topsoil	-0.121639	0.402964	-0.43459	0.330576	-0.196247	0.419051	-0.345373	-0.449284	0.427666	-0.262726	-0.385774	-0.369838	-0.44143	-0.214193	-0.0625188	-0.143259	0.231139	-0.0753224	-0.154508	-0.0982595	-0.108754	0.207654	-0.449337	-0.451563	-0.436864	-0.42492	-0.398252	-0.361501	-0.372294	-0.441936	-0.453129	-0.441674	-0.439015	-0.444975	-0.442388	-0.442682	-0.425824	-0.397668	-0.348126	-0.288699	-0.339439	-0.426884	-0.4427	-0.439892	-0.43645	-0.43736	-0.42918	-0.425652	-0.401675
Percent_Silt_Subsoil	-0.102235	0.376236	-0.401958	0.305842	-0.17944	0.387892	-0.317228	-0.416226	0.397164	-0.243917	-0.35295	-0.34081	-0.408201	-0.188101	-0.0587002	-0.119091	0.20748	-0.0662668	-0.12976	-0.0925606	-0.0888095	0.190681	-0.416278	-0.419016	-0.405175	-0.392439	-0.367455	-0.333045	-0.344304	-0.410641	-0.418612	-0.406618	-0.405463	-0.411661	-0.409076	-0.410004	-0.394913	-0.368005	-0.321495	-0.266925	-0.31368	-0.396474	-0.409666	-0.406543	-0.403305	-0.4039	-0.396015	-0.393102	-0.372397
Percent_Sand_Topsoil	0.440261	-0.133137	0.214349	-0.444851	-0.0454716	-0.31479	0.0885441	0.312208	-0.3507	0.0542387	0.296006	0.100024	0.273318	0.1828	-0.199029	0.31086	-0.452582	-0.155044	0.320135	-0.158044	0.266625	-0.0919208	0.312225	0.277856	0.221652	0.209992	0.157492	0.0901086	0.0868613	0.213616	0.299839	0.305168	0.287881	0.305957	0.28526	0.249711	0.178461	0.116601	0.0444734	-0.0341691	0.038761	0.173398	0.237449	0.241832	0.261191	0.279716	0.250647	0.211687	0.122373
Percent_Sand_Subsoil	0.451472	-0.103745	0.186447	-0.442817	-0.0681721	-0.294491	0.0617122	0.289702	-0.332645	0.0315382	0.278945	0.0710748	0.248508	0.170574	-0.222358	0.315049	-0.460467	-0.17681	0.324167	-0.183056	0.271663	-0.0791747	0.289718	0.252898	0.194287	0.183955	0.130209	0.0615297	0.0570703	0.18506	0.27614	0.282762	0.263513	0.282329	0.261332	0.223727	0.149389	0.0862429	0.0139421	-0.0641015	0.00940236	0.143942	0.210817	0.215473	0.235536	0.255116	0.225343	0.184836	0.092135
[truncated: 35 more columns]
