# Supplementary material for: Environmental Association Analyses Identify Candidates for Abiotic Stress Tolerance in Glycine soja, the Wild Progenitor of Cultivated Soybeans
Source: G3 (Bethesda). 2016 Jan 27;6(4):835–43. doi: 10.1534/g3.116.026914 (PMC4825654; doi:10.1534/g3.116.026914)
Supplement: Supporting Information [file supp_g3.116.026914_TableS5.zip]

Archive with 2 entries (2 files):
- Table_S5_MLM_lat_K_P_values_part_2.zip
- Table_S5_MLM_lat_K_P_values_part_1.zip
