# Supplementary material for: Environmental Association Analyses Identify Candidates for Abiotic Stress Tolerance in Glycine soja, the Wild Progenitor of Cultivated Soybeans
Source: G3 (Bethesda). 2016 Jan 27;6(4):835–43. doi: 10.1534/g3.116.026914 (PMC4825654; doi:10.1534/g3.116.026914)
Supplement: Supporting Information [file supp_g3.116.026914_TableS7.xlsx]

## Sheet: Top3Pvals.txt
Table S7. Significant hits from environmental association results. Position in gene and Minor Allele frequency (MAF) estimates come from Song et al., 2013.
Trait	SNP	Pval	Trait_Class	Unique	Significant in how many other Env Assocations	Position in gene	MAF in Landrace (Song et al., 2013)	MAF in Elite (Song et al., 2013)	MAF in G. Soja (Song et al., 2013)
Altitude	BARC_1.01_Gm_20_4619978_A_G	1.1e-06	Other		6	(non-genic)	0.469	0.182	0.12
Altitude	BARC_1.01_Gm_19_567731_A_G	4.93e-06	Other		6	(non-genic)	0.147	0.074	0.112
Altitude	BARC_1.01_Gm_14_4649711_A_G	7.7e-06	Other	yes	0	(non-genic)	0	0	0.187
Annual_Precipitation	BARC_1.01_Gm_15_12227854_G_A	1.48e-05	Precip		2	Intron	0.402	0.188	0.052
Annual_Precipitation	BARC_1.01_Gm_17_8010009_A_C	2.67e-05	Precip	yes	0	(non-genic)	0.212	0.484	0.158
Annual_Precipitation	BARC_1.01_Gm_07_2890463_A_G	3.3e-05	Precip	yes	0	(non-genic)	0.26	0.328	0.421
Bulk_Density_Subsoil	BARC_1.01_Gm_04_45514250_A_G	2.2e-06	Soil		1	Intron	0.437	0.078	0.197
Bulk_Density_Subsoil	BARC_1.01_Gm_17_38522278_G_T	5.29e-05	Soil		1	(non-genic)	0.048	0.242	0.258
Bulk_Density_Subsoil	BARC_1.01_Gm_20_35812683_A_G	5.57e-05	Soil		1	3UTR	0.187	0.179	0.299
Bulk_Density_Topsoil	BARC_1.01_Gm_04_45514250_A_G	2.2e-06	Soil		1	Intron	0.437	0.078	0.197
Bulk_Density_Topsoil	BARC_1.01_Gm_17_38522278_G_T	5.37e-05	Soil		1	(non-genic)	0.048	0.242	0.258
Bulk_Density_Topsoil	BARC_1.01_Gm_20_35812683_A_G	5.41e-05	Soil		1	3UTR	0.187	0.179	0.299
Cation_Exchange_Capacity_Subsoil	BARC_1.01_Gm_07_4921108_G_A	2.58e-05	Soil		1	Intron	0.479	0.297	0.484
Cation_Exchange_Capacity_Subsoil	BARC_1.01_Gm_07_41769344_G_T	3.33e-05	Soil		1	(non-genic)	0.021	0	0.221
Cation_Exchange_Capacity_Subsoil	BARC_1.01_Gm_09_3232979_A_G	7.42e-05	Soil	yes	0	CDS	0.253	0.311	0.134
Cation_Exchange_Capacity_Topsoil	BARC_1.01_Gm_07_4921108_G_A	3.8e-05	Soil		1	Intron	0.479	0.297	0.484
Cation_Exchange_Capacity_Topsoil	BARC_1.01_Gm_07_41769344_G_T	4.93e-05	Soil		1	(non-genic)	0.021	0	0.221
Cation_Exchange_Capacity_Topsoil	BARC_1.01_Gm_14_23750665_G_A	5.26e-05	Soil		4	(non-genic)	0	0	0.061
Isothermality	BARC_1.01_Gm_14_14468456_C_T	7.9e-06	Climate	yes	0	(non-genic)	0.031	0	0.247
Isothermality	BARC_1.01_Gm_07_34000545_G_T	5.86e-05	Climate	yes	0	(non-genic)	0.01	0	0.172
Isothermality	BARC_1.01_Gm_07_33356669_G_A	6.18e-05	Climate	yes	0	(non-genic)	0.01	0	0.178
Max_Temp_April	BARC_1.01_Gm_20_968323_A_G	5.01e-07	Temp		10	(non-genic)	0.104	0	0
Max_Temp_April	BARC_1.01_Gm_07_40528989_A_G	4.86e-05	Temp	yes	0	(non-genic)	0.219	0.021	0.175
Max_Temp_April	BARC_1.01_Gm_15_7608425_T_C	5.51e-05	Temp		1	3UTR	0.284	0.354	0.5
Max_Temp_August	BARC_1.01_Gm_16_1552499_A_G	7.3e-06	Temp		10	(non-genic)	0.031	0.295	0.151
Max_Temp_August	BARC_1.01_Gm_20_968323_A_G	1.19e-05	Temp		10	(non-genic)	0.104	0	0
Max_Temp_August	BARC_1.01_Gm_19_567731_A_G	1.33e-05	Temp		6	(non-genic)	0.147	0.074	0.112
Max_Temp_December	BARC_1.01_Gm_04_8023658_C_T	2.84e-05	Temp		8	CDS	0.333	0.205	0.116
Max_Temp_December	BARC_1.01_Gm_05_40413855_G_A	2.96e-05	Temp		2	3UTR	0.3	0.191	0.362
Max_Temp_December	BARC_1.01_Gm_04_8017920_T_C	3.32e-05	Temp		4	CDS	0.33	0.205	0.105
Max_Temp_February	BARC_1.01_Gm_02_7980013_G_A	4.97e-06	Temp		3	(non-genic)	0.422	0.297	0.214
Max_Temp_February	BARC_1.01_Gm_02_7974982_C_T	7.63e-05	Temp	yes	0	(non-genic)	0.41	0.297	0.208
Max_Temp_February	BARC_1.01_Gm_09_43103646_G_A	7.98e-05	Temp	yes	0	CDS	0.276	0.253	0.166
Max_Temp_January	BARC_1.01_Gm_05_40413855_G_A	2e-06	Temp		2	3UTR	0.3	0.191	0.362
Max_Temp_January	BARC_1.01_Gm_02_7980013_G_A	5.82e-06	Temp		3	(non-genic)	0.422	0.297	0.214
Max_Temp_January	BARC_1.01_Gm_13_22126286_G_T	9.56e-06	Temp		11	(non-genic)	0.26	0.239	0.362
Max_Temp_July	BARC_1.01_Gm_16_1552499_A_G	1.18e-06	Temp		10	(non-genic)	0.031	0.295	0.151
Max_Temp_July	BARC_1.01_Gm_20_968323_A_G	1.77e-05	Temp		10	(non-genic)	0.104	0	0
Max_Temp_July	BARC_1.01_Gm_10_22209844_G_A	2.94e-05	Temp	yes	0	(non-genic)	0.011	0	0.071
Max_Temp_June	BARC_1.01_Gm_20_968323_A_G	3.38e-07	Temp		10	(non-genic)	0.104	0	0
Max_Temp_June	BARC_1.01_Gm_16_1552499_A_G	4.28e-06	Temp		10	(non-genic)	0.031	0.295	0.151
Max_Temp_June	BARC_1.01_Gm_09_5664883_A_G	6.54e-06	Temp		1	(non-genic)	0.141	0.028	0.29
Max_Temp_March	BARC_1.01_Gm_01_16610088_T_C	3.16e-05	Temp	yes	0	(non-genic)	0.156	0	0.264
Max_Temp_March	BARC_1.01_scaffold_23_881897_T_C	4.46e-05	Temp	yes	0	(non-genic)	0.147	0	0.093
Max_Temp_March	BARC_1.01_Gm_08_22586252_C_A	5.16e-05	Temp		1	(non-genic)	0.479	0.3	0.053
Max_Temp_May	BARC_1.01_Gm_20_968323_A_G	1.18e-06	Temp		10	(non-genic)	0.104	0	0
Max_Temp_May	BARC_1.01_Gm_09_5664883_A_G	5.8e-05	Temp		1	(non-genic)	0.141	0.028	0.29
Max_Temp_May	BARC_1.01_Gm_15_7608425_T_C	7.29e-05	Temp		1	3UTR	0.284	0.354	0.5
Max_Temp_November	BARC_1.01_Gm_14_46604963_T_C	8.43e-05	Temp	yes	0	(non-genic)	0.358	0.094	0.055
Max_Temp_November	BARC_1.01_Gm_08_6718151_A_G	0.000117	Temp	yes	0	(non-genic)	0	0	0.434
Max_Temp_November	BARC_1.01_Gm_04_8023658_C_T	0.000118	Temp		8	CDS	0.333	0.205	0.116
Max_Temp_October	BARC_1.01_Gm_20_4619978_A_G	6.69e-06	Temp		6	(non-genic)	0.469	0.182	0.12
Max_Temp_October	BARC_1.01_Gm_16_434918_T_C	6.12e-05	Temp		1	Intron	0.305	0.468	0.143
Max_Temp_October	BARC_1.01_Gm_08_22586252_C_A	6.2e-05	Temp		1	(non-genic)	0.479	0.3	0.053
Max_Temp_September	BARC_1.01_Gm_20_4619978_A_G	1.1e-05	Temp		6	(non-genic)	0.469	0.182	0.12
Max_Temp_September	BARC_1.01_Gm_19_567731_A_G	2.68e-05	Temp		6	(non-genic)	0.147	0.074	0.112
Max_Temp_September	BARC_1.01_Gm_01_26114693_T_C	3.96e-05	Temp		10	(non-genic)	0.01	0	0.216
Max_Temp_Warmest_Month	BARC_1.01_Gm_16_1552499_A_G	7.61e-07	Temp		10	(non-genic)	0.031	0.295	0.151
Max_Temp_Warmest_Month	BARC_1.01_Gm_20_968323_A_G	1.93e-06	Temp		10	(non-genic)	0.104	0	0
Max_Temp_Warmest_Month	BARC_1.01_Gm_19_567731_A_G	3.46e-05	Temp		6	(non-genic)	0.147	0.074	0.112
Mean_Annual_Temperature	BARC_1.01_Gm_15_24786409_C_T	7.94e-06	Temp		9	(non-genic)	0.085	0.211	0.073
Mean_Annual_Temperature	BARC_1.01_Gm_01_26114693_T_C	1.34e-05	Temp		10	(non-genic)	0.01	0	0.216
Mean_Annual_Temperature	BARC_1.01_Gm_20_4619978_A_G	6.23e-05	Temp		6	(non-genic)	0.469	0.182	0.12
Mean_Diurnal_Range	BARC_1.01_Gm_10_49584311_T_C	2.59e-05	Temp	yes	0	(non-genic)	0.453	0.408	0.109
Mean_Diurnal_Range	BARC_1.01_Gm_18_11964908_T_C	3.21e-05	Temp	yes	0	(non-genic)	0.328	0.234	0.273
Mean_Diurnal_Range	BARC_1.01_Gm_05_4252974_A_G	8.23e-05	Temp		1	(non-genic)	0	0	0.095
Mean_Precipitation_April	BARC_1.01_Gm_02_49540930_T_C	5.82e-06	Precip		1	Intron	0.324	0.094	0.253
Mean_Precipitation_April	BARC_1.01_Gm_13_23459258_C_T	7.17e-06	Precip		2	(non-genic)	0.404	0.167	0.105
Mean_Precipitation_April	BARC_1.01_Gm_01_43461285_A_G	1.77e-05	Precip	yes	0	(non-genic)	0.469	0.365	0.081
Mean_Precipitation_August	BARC_1.01_Gm_09_38979856_T_C	2.06e-05	Precip		1	(non-genic)	0.115	0.089	0.383
Mean_Precipitation_August	BARC_1.01_Gm_04_41672171_T_C	5.87e-05	Precip	yes	0	CDS	0.198	0.417	0.495
Mean_Precipitation_August	BARC_1.01_Gm_04_18102418_T_C	0.000189	Precip	yes	0	(non-genic)	0.01	0.411	0.271
Mean_Precipitation_December	BARC_1.01_Gm_03_37858728_G_A	4.69e-08	Precip	yes	0	(non-genic)	0.394	0.247	0.08
Mean_Precipitation_December	BARC_1.01_Gm_15_11564048_G_A	1.07e-07	Precip	yes	0	(non-genic)	0.375	0.063	0.112
Mean_Precipitation_December	BARC_1.01_Gm_16_30075422_T_C	1.34e-06	Precip		2	Intron	0.311	0.332	0.14
Mean_Precipitation_February	BARC_1.01_Gm_02_36762041_T_G	1.96e-08	Precip	yes	0	(non-genic)	0.332	0.276	0.447
Mean_Precipitation_February	BARC_1.01_Gm_02_41646843_T_C	2.72e-08	Precip		2	(non-genic)	0.042	0.01	0.492
Mean_Precipitation_February	BARC_1.01_Gm_02_41663747_A_G	5.02e-08	Precip		2	(non-genic)	0.042	0.01	0.386
Mean_Precipitation_January	BARC_1.01_Gm_16_30075422_T_C	8.31e-08	Precip		2	Intron	0.311	0.332	0.14
Mean_Precipitation_January	BARC_1.01_Gm_02_41646843_T_C	3.34e-07	Precip		2	(non-genic)	0.042	0.01	0.492
Mean_Precipitation_January	BARC_1.01_Gm_02_41663747_A_G	5.7e-07	Precip		2	(non-genic)	0.042	0.01	0.386
Mean_Precipitation_July	BARC_1.01_Gm_08_2254106_G_A	2e-07	Precip		1	CDS	0.224	0.01	0.332
Mean_Precipitation_July	BARC_1.01_Gm_09_38979856_T_C	1.7e-06	Precip		1	(non-genic)	0.115	0.089	0.383
Mean_Precipitation_July	BARC_1.01_Gm_18_8791607_C_T	2.75e-06	Precip	yes	0	(non-genic)	0.182	0.068	0.137
Mean_Precipitation_June	BARC_1.01_Gm_13_23459258_C_T	3.17e-07	Precip		2	(non-genic)	0.404	0.167	0.105
Mean_Precipitation_June	BARC_1.01_Gm_02_49540930_T_C	7.15e-05	Precip		1	Intron	0.324	0.094	0.253
Mean_Precipitation_June	BARC_1.01_Gm_15_6765154_C_T	0.000122	Precip	yes	0	(non-genic)	0.245	0.5	0.327
Mean_Precipitation_March	BARC_1.01_Gm_12_277889_G_A	1.67e-07	Precip		2	CDS	0.302	0.276	0.253
Mean_Precipitation_March	BARC_1.01_Gm_08_44927121_T_C	2.29e-07	Precip	yes	0	CDS	0.042	0.01	0.071
Mean_Precipitation_March	BARC_1.01_Gm_14_48129511_T_C	7.6e-06	Precip	yes	0	(non-genic)	0.365	0.279	0.407
Mean_Precipitation_May	BARC_1.01_Gm_13_23459258_C_T	2.27e-06	Precip		2	(non-genic)	0.404	0.167	0.105
Mean_Precipitation_May	BARC_1.01_Gm_17_37308670_C_T	4.64e-06	Precip	yes	0	(non-genic)	0.126	0.311	0.089
Mean_Precipitation_May	BARC_1.01_Gm_12_277889_G_A	6.4e-06	Precip		2	CDS	0.302	0.276	0.253
Mean_Precipitation_November	BARC_1.01_Gm_07_7709976_G_T	2.28e-07	Precip	yes	0	Intron	0.052	0.375	0.199
Mean_Precipitation_November	BARC_1.01_Gm_10_34480265_C_A	2.05e-06	Precip		1	(non-genic)	0.104	0.01	0.111
Mean_Precipitation_November	BARC_1.01_Gm_20_36582013_T_C	5.56e-06	Precip	yes	0	(non-genic)	0	0	0
Mean_Precipitation_October	BARC_1.01_Gm_16_30386356_A_C	2.28e-08	Precip	yes	0	(non-genic)	0.484	0.043	0.383
Mean_Precipitation_October	BARC_1.01_Gm_15_12227854_G_A	2.08e-07	Precip		2	Intron	0.402	0.188	0.052
Mean_Precipitation_October	BARC_1.01_Gm_19_40490186_A_G	4.95e-07	Precip	yes	0	(non-genic)	0.063	0.179	0.135
Mean_Precipitation_September	BARC_1.01_Gm_15_12227854_G_A	1.08e-06	Precip		2	Intron	0.402	0.188	0.052
Mean_Precipitation_September	BARC_1.01_Gm_12_277889_G_A	1.23e-05	Precip		2	CDS	0.302	0.276	0.253
Mean_Precipitation_September	BARC_1.01_Gm_03_4782127_T_C	6.1e-05	Precip	yes	0	(non-genic)	0.479	0.312	0.344
Mean_Temp_April	BARC_1.01_Gm_20_968323_A_G	1.82e-05	Temp		10	(non-genic)	0.104	0	0
Mean_Temp_April	BARC_1.01_Gm_20_549607_G_A	3.17e-05	Temp	yes	0	Intron	0.451	0.105	0.237
Mean_Temp_April	BARC_1.01_Gm_15_24786409_C_T	3.57e-05	Temp		9	(non-genic)	0.085	0.211	0.073
Mean_Temp_August	BARC_1.01_Gm_19_567731_A_G	1.62e-05	Temp		6	(non-genic)	0.147	0.074	0.112
Mean_Temp_August	BARC_1.01_Gm_16_1552499_A_G	2.31e-05	Temp		10	(non-genic)	0.031	0.295	0.151
Mean_Temp_August	BARC_1.01_Gm_07_7582760_T_C	4.46e-05	Temp	yes	0	(non-genic)	0.438	0.453	0.418
Mean_Temp_Coldest_Quarter	BARC_1.01_Gm_13_22126286_G_T	7.26e-07	Temp		11	(non-genic)	0.26	0.239	0.362
Mean_Temp_Coldest_Quarter	BARC_1.01_Gm_05_40413855_G_A	6.61e-06	Temp		2	3UTR	0.3	0.191	0.362
Mean_Temp_Coldest_Quarter	BARC_1.01_Gm_04_8023658_C_T	1.52e-05	Temp		8	CDS	0.333	0.205	0.116
Mean_Temp_December	BARC_1.01_Gm_15_47013300_T_C	3.33e-06	Temp		2	(non-genic)	0.299	0.126	0.214
Mean_Temp_December	BARC_1.01_Gm_13_22126286_G_T	9.05e-06	Temp		11	(non-genic)	0.26	0.239	0.362
Mean_Temp_December	BARC_1.01_Gm_04_8023658_C_T	1.47e-05	Temp		8	CDS	0.333	0.205	0.116
Mean_Temp_Driest_Quarter	BARC_1.01_Gm_02_7317092_T_C	8.29e-07	Temp	yes	0	Intron	0.342	0.207	0.031
Mean_Temp_Driest_Quarter	BARC_1.01_Gm_12_32654107_G_T	8.73e-06	Temp	yes	0	(non-genic)	0.094	0.073	0.136
Mean_Temp_Driest_Quarter	BARC_1.01_Gm_02_44737130_T_G	9.8e-06	Temp	yes	0	(non-genic)	0.125	0.097	0.484
Mean_Temp_February	BARC_1.01_Gm_01_26114693_T_C	2.22e-05	Temp		10	(non-genic)	0.01	0	0.216
Mean_Temp_February	BARC_1.01_Gm_13_22126286_G_T	2.55e-05	Temp		11	(non-genic)	0.26	0.239	0.362
Mean_Temp_February	BARC_1.01_Gm_02_7980013_G_A	3.14e-05	Temp		3	(non-genic)	0.422	0.297	0.214
Mean_Temp_January	BARC_1.01_Gm_04_8023658_C_T	1.64e-05	Temp		8	CDS	0.333	0.205	0.116
Mean_Temp_January	BARC_1.01_Gm_13_22126286_G_T	2.32e-05	Temp		11	(non-genic)	0.26	0.239	0.362
Mean_Temp_January	BARC_1.01_Gm_04_8017920_T_C	2.52e-05	Temp		4	CDS	0.33	0.205	0.105
Mean_Temp_July	BARC_1.01_Gm_16_1552499_A_G	2.32e-06	Temp		10	(non-genic)	0.031	0.295	0.151
Mean_Temp_July	BARC_1.01_Gm_20_968323_A_G	7.78e-06	Temp		10	(non-genic)	0.104	0	0
Mean_Temp_July	BARC_1.01_Gm_15_24786409_C_T	2.6e-05	Temp		9	(non-genic)	0.085	0.211	0.073
Mean_Temp_June	BARC_1.01_Gm_16_1552499_A_G	1.53e-06	Temp		10	(non-genic)	0.031	0.295	0.151
Mean_Temp_June	BARC_1.01_Gm_20_968323_A_G	1.58e-06	Temp		10	(non-genic)	0.104	0	0
Mean_Temp_June	BARC_1.01_Gm_08_29906080_T_C	3.13e-05	Temp		1	(non-genic)	0.115	0.359	0.346
Mean_Temp_March	BARC_1.01_Gm_02_7980013_G_A	2.87e-05	Temp		3	(non-genic)	0.422	0.297	0.214
Mean_Temp_March	BARC_1.01_Gm_06_15569871_T_G	6.22e-05	Temp	yes	0	(non-genic)	0.292	0.367	0.424
Mean_Temp_March	BARC_1.01_Gm_16_29518026_C_T	9.23e-05	Temp	yes	0	(non-genic)	0	0	0.176
Mean_Temp_May	BARC_1.01_Gm_20_968323_A_G	1.02e-05	Temp		10	(non-genic)	0.104	0	0
Mean_Temp_May	BARC_1.01_Gm_16_1552499_A_G	2.68e-05	Temp		10	(non-genic)	0.031	0.295	0.151
Mean_Temp_May	BARC_1.01_Gm_08_29906080_T_C	3.29e-05	Temp		1	(non-genic)	0.115	0.359	0.346
Mean_Temp_November	BARC_1.01_Gm_15_47013300_T_C	1.57e-05	Temp		2	(non-genic)	0.299	0.126	0.214
Mean_Temp_November	BARC_1.01_Gm_04_8023658_C_T	5.29e-05	Temp		8	CDS	0.333	0.205	0.116
Mean_Temp_November	BARC_1.01_Gm_13_22126286_G_T	6.27e-05	Temp		11	(non-genic)	0.26	0.239	0.362
Mean_Temp_October	BARC_1.01_Gm_01_26114693_T_C	8.92e-06	Temp		10	(non-genic)	0.01	0	0.216
Mean_Temp_October	BARC_1.01_Gm_20_4619978_A_G	1.22e-05	Temp		6	(non-genic)	0.469	0.182	0.12
Mean_Temp_October	BARC_1.01_Gm_15_24786409_C_T	1.97e-05	Temp		9	(non-genic)	0.085	0.211	0.073
Mean_Temp_September	BARC_1.01_Gm_01_26114693_T_C	6.07e-06	Temp		10	(non-genic)	0.01	0	0.216
Mean_Temp_September	BARC_1.01_Gm_20_4619978_A_G	1.5e-05	Temp		6	(non-genic)	0.469	0.182	0.12
Mean_Temp_September	BARC_1.01_Gm_15_24786409_C_T	3.14e-05	Temp		9	(non-genic)	0.085	0.211	0.073
Mean_Temp_Warmest_Quarter	BARC_1.01_Gm_16_1552499_A_G	1.18e-06	Temp		10	(non-genic)	0.031	0.295	0.151
Mean_Temp_Warmest_Quarter	BARC_1.01_Gm_20_968323_A_G	1.24e-05	Temp		10	(non-genic)	0.104	0	0
Mean_Temp_Warmest_Quarter	BARC_1.01_Gm_15_24786409_C_T	1.98e-05	Temp		9	(non-genic)	0.085	0.211	0.073
Mean_Temperature_Wettest_Quarter	BARC_1.01_Gm_08_40882335_A_G	1.47e-06	Temp	yes	0	(non-genic)	0.353	0.036	0.104
Mean_Temperature_Wettest_Quarter	BARC_1.01_Gm_13_31206278_G_A	3.79e-06	Temp		2	CDS	0.096	0.463	0.032
Mean_Temperature_Wettest_Quarter	BARC_1.01_Gm_08_40883682_C_T	6.78e-06	Temp	yes	0	(non-genic)	0.342	0.036	0.104
Min_Temp_April	BARC_1.01_Gm_01_26114693_T_C	7.75e-06	Temp		10	(non-genic)	0.01	0	0.216
Min_Temp_April	BARC_1.01_Gm_07_39734469_T_C	2.9e-05	Temp		1	CDS	0	0	0.324
Min_Temp_April	BARC_1.01_Gm_15_24786409_C_T	3.32e-05	Temp		9	(non-genic)	0.085	0.211	0.073
Min_Temp_August	BARC_1.01_Gm_01_472038_C_A	1.31e-05	Temp		3	(non-genic)	0.221	0.442	0.234
Min_Temp_August	BARC_1.01_Gm_19_567731_A_G	2.89e-05	Temp		6	(non-genic)	0.147	0.074	0.112
Min_Temp_August	BARC_1.01_Gm_15_24786409_C_T	3.39e-05	Temp		9	(non-genic)	0.085	0.211	0.073
Min_Temp_Coldest_Month	BARC_1.01_Gm_04_8023658_C_T	5.19e-06	Temp		8	CDS	0.333	0.205	0.116
Min_Temp_Coldest_Month	BARC_1.01_Gm_13_22126286_G_T	5.46e-06	Temp		11	(non-genic)	0.26	0.239	0.362
Min_Temp_Coldest_Month	BARC_1.01_Gm_04_8017920_T_C	7.27e-06	Temp		4	CDS	0.33	0.205	0.105
Min_Temp_December	BARC_1.01_Gm_04_8023658_C_T	1.84e-06	Temp		8	CDS	0.333	0.205	0.116
Min_Temp_December	BARC_1.01_Gm_04_8017920_T_C	2.33e-06	Temp		4	CDS	0.33	0.205	0.105
Min_Temp_December	BARC_1.01_Gm_10_34480265_C_A	1.58e-05	Temp		1	(non-genic)	0.104	0.01	0.111
Min_Temp_February	BARC_1.01_Gm_13_22126286_G_T	2.41e-05	Temp		11	(non-genic)	0.26	0.239	0.362
Min_Temp_February	BARC_1.01_Gm_01_26114693_T_C	4.6e-05	Temp		10	(non-genic)	0.01	0	0.216
Min_Temp_February	BARC_1.01_Gm_04_6006337_T_C	4.69e-05	Temp		1	(non-genic)	0.161	0.347	0.061
Min_Temp_January	BARC_1.01_Gm_04_8023658_C_T	5.16e-06	Temp		8	CDS	0.333	0.205	0.116
Min_Temp_January	BARC_1.01_Gm_13_22126286_G_T	5.8e-06	Temp		11	(non-genic)	0.26	0.239	0.362
Min_Temp_January	BARC_1.01_Gm_04_8017920_T_C	7.2e-06	Temp		4	CDS	0.33	0.205	0.105
Min_Temp_July	BARC_1.01_Gm_01_472038_C_A	8.5e-06	Temp		3	(non-genic)	0.221	0.442	0.234
Min_Temp_July	BARC_1.01_Gm_16_1552499_A_G	1.21e-05	Temp		10	(non-genic)	0.031	0.295	0.151
Min_Temp_July	BARC_1.01_Gm_19_567731_A_G	2.14e-05	Temp		6	(non-genic)	0.147	0.074	0.112
Min_Temp_June	BARC_1.01_Gm_16_1552499_A_G	5.01e-06	Temp		10	(non-genic)	0.031	0.295	0.151
Min_Temp_June	BARC_1.01_Gm_01_472038_C_A	1.34e-05	Temp		3	(non-genic)	0.221	0.442	0.234
Min_Temp_June	BARC_1.01_Gm_15_24786409_C_T	1.78e-05	Temp		9	(non-genic)	0.085	0.211	0.073
Min_Temp_March	BARC_1.01_Gm_20_4619978_A_G	2.92e-05	Temp		6	(non-genic)	0.469	0.182	0.12
Min_Temp_March	BARC_1.01_Gm_16_434918_T_C	4.43e-05	Temp		1	Intron	0.305	0.468	0.143
Min_Temp_March	BARC_1.01_Gm_13_22126286_G_T	5.46e-05	Temp		11	(non-genic)	0.26	0.239	0.362
Min_Temp_May	BARC_1.01_Gm_15_24786409_C_T	1.09e-05	Temp		9	(non-genic)	0.085	0.211	0.073
Min_Temp_May	BARC_1.01_Gm_07_39734469_T_C	1.83e-05	Temp		1	CDS	0	0	0.324
Min_Temp_May	BARC_1.01_Gm_01_472038_C_A	3.09e-05	Temp		3	(non-genic)	0.221	0.442	0.234
Min_Temp_November	BARC_1.01_Gm_15_47013300_T_C	8.65e-06	Temp		2	(non-genic)	0.299	0.126	0.214
Min_Temp_November	BARC_1.01_Gm_04_6006337_T_C	2.13e-05	Temp		1	(non-genic)	0.161	0.347	0.061
Min_Temp_November	BARC_1.01_Gm_13_26065067_G_A	3.43e-05	Temp	yes	0	(non-genic)	0.146	0.174	0.152
Min_Temp_October	BARC_1.01_Gm_01_26114693_T_C	6.4e-06	Temp		10	(non-genic)	0.01	0	0.216
Min_Temp_October	BARC_1.01_Gm_13_22126286_G_T	2.04e-05	Temp		11	(non-genic)	0.26	0.239	0.362
Min_Temp_October	BARC_1.01_Gm_02_5343214_T_C	4.89e-05	Temp	yes	0	(non-genic)	0.431	0.484	0.145
Min_Temp_September	BARC_1.01_Gm_01_26114693_T_C	7.63e-06	Temp		10	(non-genic)	0.01	0	0.216
Min_Temp_September	BARC_1.01_Gm_04_48092000_T_C	6.95e-05	Temp	yes	0	(non-genic)	0.316	0.318	0.458
Min_Temp_September	BARC_1.01_Gm_13_22126286_G_T	7.88e-05	Temp		11	(non-genic)	0.26	0.239	0.362
Organic_Matter_Subsoil	BARC_1.01_Gm_17_1729589_G_A	0.00017	Soil		2	CDS	0.137	0	0.182
Organic_Matter_Subsoil	BARC_1.01_Gm_20_39001833_A_G	0.000374	Soil		1	(non-genic)	0.125	0.031	0.274
Organic_Matter_Subsoil	BARC_1.01_Gm_04_4137268_A_G	0.000392	Soil		3	(non-genic)	0.391	0.021	0.125
Organic_Matter_Topsoil	BARC_1.01_Gm_17_1729589_G_A	0.000118	Soil		2	CDS	0.137	0	0.182
Organic_Matter_Topsoil	BARC_1.01_Gm_20_39001833_A_G	0.000368	Soil		1	(non-genic)	0.125	0.031	0.274
Organic_Matter_Topsoil	BARC_1.01_Gm_04_4137268_A_G	0.000405	Soil		3	(non-genic)	0.391	0.021	0.125
Percent_Clay_Subsoil	BARC_1.01_Gm_13_35807751_T_C	9.91e-06	Soil		1	(non-genic)	0.203	0	0.338
Percent_Clay_Subsoil	BARC_1.01_Gm_10_36671204_C_A	1.05e-05	Soil		1	(non-genic)	0.3	0.462	0.452
Percent_Clay_Subsoil	BARC_1.01_Gm_18_61525330_T_C	2.08e-05	Soil	yes	0	(non-genic)	0.292	0.104	0.174
Percent_Clay_Topsoil	BARC_1.01_Gm_10_36671204_C_A	4.98e-06	Soil		1	(non-genic)	0.3	0.462	0.452
Percent_Clay_Topsoil	BARC_1.01_Gm_13_35807751_T_C	1.79e-05	Soil		1	(non-genic)	0.203	0	0.338
Percent_Clay_Topsoil	BARC_1.01_Gm_20_8269592_A_C	1.92e-05	Soil	yes	0	(non-genic)	0.104	0.078	0.13
Percent_Sand_Subsoil	BARC_1.01_Gm_14_23750665_G_A	9.15e-09	Soil		4	(non-genic)	0	0	0.061
Percent_Sand_Subsoil	BARC_1.01_Gm_14_29620151_A_C	7.53e-05	Soil	yes	0	(non-genic)	0.031	0	0.409
Percent_Sand_Subsoil	BARC_1.01_Gm_12_34354802_G_T	8.09e-05	Soil		1	(non-genic)	0.005	0	0.253
Percent_Sand_Topsoil	BARC_1.01_Gm_14_23750665_G_A	1.42e-08	Soil		4	(non-genic)	0	0	0.061
Percent_Sand_Topsoil	BARC_1.01_Gm_12_34354802_G_T	6.16e-05	Soil		1	(non-genic)	0.005	0	0.253
Percent_Sand_Topsoil	BARC_1.01_Gm_18_18578214_A_G	0.000133	Soil	yes	0	(non-genic)	0.274	0.266	0.224
Percent_Silt_Subsoil	BARC_1.01_Gm_14_23750665_G_A	5.54e-06	Soil		4	(non-genic)	0	0	0.061
Percent_Silt_Subsoil	BARC_1.01_Gm_04_4137268_A_G	2.67e-05	Soil		3	(non-genic)	0.391	0.021	0.125
Percent_Silt_Subsoil	BARC_1.01_Gm_01_26114693_T_C	4.83e-05	Soil		10	(non-genic)	0.01	0	0.216
Percent_Silt_Topsoil	BARC_1.01_Gm_14_23750665_G_A	2.95e-06	Soil		4	(non-genic)	0	0	0.061
Percent_Silt_Topsoil	BARC_1.01_Gm_04_4137268_A_G	1.33e-05	Soil		3	(non-genic)	0.391	0.021	0.125
Percent_Silt_Topsoil	BARC_1.01_Gm_01_26114693_T_C	3.05e-05	Soil		10	(non-genic)	0.01	0	0.216
pH_Subsoil	BARC_1.01_Gm_04_3461538_T_C	9.16e-06	Soil		1	(non-genic)	0.063	0.105	0.231
pH_Subsoil	BARC_1.01_Gm_03_36396038_A_C	3.13e-05	Soil		1	(non-genic)	0.442	0.177	0.349
pH_Subsoil	BARC_1.01_Gm_19_48133688_A_C	3.63e-05	Soil	yes	0	3UTR	0.163	0.332	0.268
pH_Topsoil	BARC_1.01_Gm_04_3461538_T_C	2.51e-06	Soil		1	(non-genic)	0.063	0.105	0.231
pH_Topsoil	BARC_1.01_Gm_03_36396038_A_C	3.1e-05	Soil		1	(non-genic)	0.442	0.177	0.349
pH_Topsoil	BARC_1.01_Gm_08_15933908_A_G	3.36e-05	Soil	yes	0	Intron	0.323	0.432	0.125
Precipitation_Coldest_Quarter	BARC_1.01_Gm_02_41646843_T_C	2.01e-07	Precip		2	(non-genic)	0.042	0.01	0.492
Precipitation_Coldest_Quarter	BARC_1.01_Gm_16_30075422_T_C	2.85e-07	Precip		2	Intron	0.311	0.332	0.14
Precipitation_Coldest_Quarter	BARC_1.01_Gm_02_41663747_A_G	2.99e-07	Precip		2	(non-genic)	0.042	0.01	0.386
Precipitation_Driest_Month	BARC_1.01_Gm_13_31206278_G_A	1.36e-06	Precip		2	CDS	0.096	0.463	0.032
Precipitation_Driest_Month	BARC_1.01_Gm_02_8706603_A_G	6.34e-06	Precip		1	(non-genic)	0.401	0.37	0.182
Precipitation_Driest_Month	BARC_1.01_Gm_02_47357235_C_T	1.39e-05	Precip		1	Intron	0.378	0.406	0.13
Precipitation_Driest_Quarter	BARC_1.01_Gm_13_31206278_G_A	2.24e-06	Precip		2	CDS	0.096	0.463	0.032
Precipitation_Driest_Quarter	BARC_1.01_Gm_02_8706603_A_G	4.96e-06	Precip		1	(non-genic)	0.401	0.37	0.182
Precipitation_Driest_Quarter	BARC_1.01_Gm_02_47357235_C_T	6.61e-06	Precip		1	Intron	0.378	0.406	0.13
Precipitation_Seasonality	BARC_1.01_Gm_06_1780489_C_T	1.24e-07	Precip	yes	0	(non-genic)	0.031	0	0.468
Precipitation_Seasonality	BARC_1.01_Gm_17_12689235_A_G	4.85e-07	Precip		1	(non-genic)	0.011	0	0.497
Precipitation_Seasonality	BARC_1.01_Gm_17_1729589_G_A	1.37e-06	Precip		2	CDS	0.137	0	0.182
Precipitation_Warmest_Quarter	BARC_1.01_Gm_20_45774939_G_A	4.29e-08	Precip		1	(non-genic)	0.223	0.255	0.187
Precipitation_Warmest_Quarter	BARC_1.01_Gm_13_26562075_C_T	2.05e-07	Precip		2	(non-genic)	0.286	0.396	0.346
Precipitation_Warmest_Quarter	BARC_1.01_Gm_02_9039246_T_C	6.06e-07	Precip	yes	0	(non-genic)	0.137	0.415	0.177
Precipitation_Wettest_Month	BARC_1.01_Gm_13_26562075_C_T	5.69e-09	Precip		2	(non-genic)	0.286	0.396	0.346
Precipitation_Wettest_Month	BARC_1.01_Gm_13_26558416_G_T	3.57e-07	Precip	yes	0	(non-genic)	0.289	0.396	0.306
Precipitation_Wettest_Month	BARC_1.01_Gm_15_12466753_G_A	1.06e-06	Precip	yes	0	(non-genic)	0.285	0.398	0.338
Precipitation_Wettest_Quarter	BARC_1.01_Gm_13_26562075_C_T	2.06e-08	Precip		2	(non-genic)	0.286	0.396	0.346
Precipitation_Wettest_Quarter	BARC_1.01_Gm_20_45774939_G_A	4.86e-08	Precip		1	(non-genic)	0.223	0.255	0.187
Precipitation_Wettest_Quarter	BARC_1.01_Gm_08_2254106_G_A	1.42e-07	Precip		1	CDS	0.224	0.01	0.332
Temperature_Annual_Range	BARC_1.01_Gm_05_4252974_A_G	2.05e-06	Temp		1	(non-genic)	0	0	0.095
Temperature_Annual_Range	BARC_1.01_Gm_17_12689235_A_G	3.7e-06	Temp		1	(non-genic)	0.011	0	0.497
Temperature_Annual_Range	BARC_1.01_Gm_11_21381584_T_C	1.43e-05	Temp	yes	0	(non-genic)	0.326	0.01	0.28
Temperature_Seasonality	BARC_1.01_Gm_08_42562917_A_G	2.44e-06	Temp	yes	0	(non-genic)	0.063	0	0
Temperature_Seasonality	BARC_1.01_Gm_04_4217329_G_T	1.31e-05	Temp	yes	0	(non-genic)	0.474	0.021	0.176
Temperature_Seasonality	BARC_1.01_Gm_08_14197379_T_C	2.84e-05	Temp	yes	0	(non-genic)	0.229	0.011	0.118
