# Supplementary material for: Environmental Association Analyses Identify Candidates for Abiotic Stress Tolerance in Glycine soja, the Wild Progenitor of Cultivated Soybeans
Source: G3 (Bethesda). 2016 Jan 27;6(4):835–43. doi: 10.1534/g3.116.026914 (PMC4825654; doi:10.1534/g3.116.026914)
Supplement: Supporting Information [file supp_g3.116.026914_TableS8.xlsx]

## Sheet: Table S8 SPA highlights
Table S8. Significant markers from SPA analysis.									Song et al 2013
SNP Name	Chromosome	Location	Major_Allele	Minor_Allele	Slope_1	Slope_2	Slope_3	Selction_score	Landrace MAF	Elite MAF	Soja MAF	Near Gene	Description	Arabidopsis Top hit	GO Molecular Function	GO Biological Process		Notes
BARC_1.01_Gm02_42655797_T_C	2	39585022	T	C	0.172709	-0.584745	-1.93735	6.6397	0.255	0.286	0.711	Glyma.02G210600	RING/U-box superfamily protein	AT1G72200	zinc ion binding	cellular response to iron ion starvation
BARC_1.01_Gm03_43808836_T_C	3	41805260	T	C	-0.142978	0.456924	1.07343	6.59254	0.135	0.384	0.452	Glyma.03G211900	EUKARYOTIC TRANSLATION INITIATION FACTOR 2-ALPHA KINASE (EIF2-ALPHA KINASE)-RELATED	AT1G02970	protein binding	DNA endoreduplication
BARC_1.01_Gm04_5572742_G_A	4	5639340	A	G	-0.159126	0.508398	0.751848	6.80654	0.094	0	0.486	Glyma.04G067500	DnaJ/Hsp40 cysteine-rich domain superfamily protein	AT3G47650	-	heat shock protein binding, unfolded protein binding
BARC_1.01_Gm04_12410533_A_G	4	13499694	G	A	-0.146021	0.448115	2.16093	6.55226	0.405	0.22	0.408	Glyma.04G116500	ANKYRIN REPEAT PROTEIN	AT2G17390	-	regulation of transcription, DNA-templated
BARC_1.01_Gm04_37448392_G_A	4	40597994	A	G	-0.176941	0.560391	1.53728	7.06684	0.287	0.053	0.166	Glyma.04G163600	-	AT5G07940				dentin sialophosphoprotein-related
BARC_1.01_Gm04_37474521_G_T	4	40624123	T	G	-0.176039	0.556275	1.53261	7.04816	0.287	0.063	0.487
BARC_1.01_Gm04_37799809_T_C	4	40944495	C	T	-0.145168	0.449643	2.03006	6.54648	0.432	0.111	0.516	-
BARC_1.01_Gm04_37867591_T_G	4	41009165	G	T	-0.155136	0.451817	3.21542	6.62974	0.432	0.121	0.727	Glyma.04G164500	HEPARANASE-LIKE PROTEIN 3	AT5G07830	beta-glucuronidase activity	unidimensional cell growth		plant glycoside hydrolase family 79
BARC_1.01_Gm04_39001105_C_A	4	42162859	A	C	-0.16896	0.52001	0.689785	6.67009	0.25	0.052	0.424	Glyma.04G168100	NICOTINATE PHOSPHORIBOSYLTRANSFERASE	AT2G23420	nicotinate phosphoribosyltransferase activity	NAD biosynthetic process, nicotinate nucleotide salvage
BARC_1.01_Gm08_14711307_C_A	8	14641696	A	C	-0.219782	0.372008	14.2958	6.83075	0.094	0	0.478	Glyma.08G182500	EamA-like transporter family	AT1G25270	transmembrane transporter activity			nodulin MtN21-like transporter family protein
BARC_1.01_Gm08_23555342_T_C	8	23473832	C	T	-0.152238	0.48129	1.41583	6.72871	0.116	0.365	0.5	Glyma.08G260000	-	-
BARC_1.01_Gm08_23691942_G_A	8	23614953	A	G	-0.148703	0.467232	1.34085	6.65864	0.115	356	0.503	-
BARC_1.01_Gm08_33021069_A_G	8	33629938	G	A	-0.147447	0.463893	1.31057	6.64061	0.116	0.365	0.5	Glyma.08G267500	-	-
BARC_1.01_Gm08_33515066_A_G	8	34120361	G	A	-0.232174	0.424986	13.6236	6.94579	0.115	0.263	0.5	Glyma.08G267800	Glycosyltransferase family 92	AT4G20170	transferase activity	cell wall biogenesis
BARC_1.01_Gm11_4966217_C_A	11	4975767	A	C	-0.195739	0.585129	3.19215	7.2278	0	0	0.458	Glyma.11G066300	Predicted transporter (major facilitator superfamily	AT4G36670	carbohydrate transmembrane transporter activity	cation transmembrane transport, glucose import		Tandem family of 6 with similar function
BARC_1.01_Gm11_7753133_T_C	11	7763295	T	C	-0.164518	0.540107	0.499385	6.9447	0.146	0.532	0.478	Glyma.11G102100	ALANYL-TRNA SYNTHETASE	AT1G50200	alanine-tRNA ligase activity	alanyl-tRNA aminoacylation
BARC_1.01_Gm11_7753765_T_C	11	7763927	T	C	-0.160929	0.530397	0.353944	6.89977	0.146	0.537	0.487	Glyma.11G102100	ALANYL-TRNA SYNTHETASE	AT1G50200	alanine-tRNA ligase activity	alanyl-tRNA aminoacylation
BARC_1.01_Gm11_7843684_C_T	11	7854392	T	C	-0.17993	0.49532	3.00919	6.56875	0.438	0.332	0.296	Glyma.11G103300	EXTENDED SYNAPTOTAGMIN-RELATED	AT3G19830	molecular_function unknown	biological_process unknown
BARC_1.01_Gm13_30479725_C_T	13	31691971	C	T	-0.183667	0.568293	0.27126	6.69015	0.473	0.411	0.555	Glyma.13G203000	MatE	AT3G08040	antiporter activity	cellular iron ion homeostasis
												Glyma.13G203100	MYB-LIKE DNA-BINDING PROTEIN MYB	AT3G08500	putative R2R3-type MYB transcription factor (MYB83)	DNA binding
BARC_1.01_Gm14_5164997_A_G	14	5275680	A	G	-0.14947	0.508123	-0.318618	6.7869	0.803	0.432	0.497	Glyma.14G064400	PROPROTEIN CONVERTASE SUBTILISIN/KEXIN	AT3G46850	serine-type endopeptidase activity	metabolic process, proteolysis		Tandem family of 3
BARC_1.01_Gm15_10382285_T_C	15	9417700	C	T	0.228422	-0.588621	-8.70661	7.39061	0.234	0.328	0.676	Glyma.15G119500,Glyma.15G119600,Glyma.15G119700, Glyma.15G119800	Bifunctional inhibitor/lipid-transfer protein/seed storage 2S albumin superfamily	AT5G46890.AT5G46900	lipid binding	lipid transport		Tandem family, copy number variation noted in the region
BARC_1.01_Gm15_10376148_G_A	15	9423838	A	G	0.190712	-0.61335	-2.79299	7.20874	0.24	0.332	0.645	"	"
