# Supplementary material for: Environmental Association Analyses Identify Candidates for Abiotic Stress Tolerance in Glycine soja, the Wild Progenitor of Cultivated Soybeans
Source: G3 (Bethesda). 2016 Jan 27;6(4):835–43. doi: 10.1534/g3.116.026914 (PMC4825654; doi:10.1534/g3.116.026914)
Supplement: Supporting Information [file supp_g3.116.026914_TableS9.xlsx]

## Sheet: Sheet1
Table S9. SNP name, G. soja, closest annotated gene model and Arabidopsis thaliana homologue for the top 0.1% of FST outliers.SNP name, G. soja, closest annotated gene model and Arabidopsis thaliana homologue for the top 10 FST outliers for each pairwise population
SNP Name	rs	CHR	BP	Near Gene within half life of LD in G. soja	Arabidopsis Top hit	Annotated Function
BARC_1.01_Gm04_22830013_G_A	rs393135352	4	28208509	NA	NA	NA
BARC_1.01_Gm04_21921238_A_C	rs123081441	4	29130389	NA	NA	NA
BARC_1.01_Gm08_30225439_G_A	rs124314035	8	30877366	Glyma08g33580	AT4G00720	ATP binding, kinase activity, protein serine/threonine kinase activity
BARC_1.01_Gm08_32890861_G_T	rs124319027	8	33495860	Glyma.08g267200	AT3G51700.1	DNA repair, telomere maintenance
BARC_1.01_Gm09_38799984_C_T	rs121983891	9	41477881	Glyma.09g190200	AT3G29300.1	unknown protein;
BARC_1.01_Gm09_38670296_A_C	rs124665828	9	41346640	Glyma.09g188700	AT3G51895.1	Encodes a chloroplast-localized sulfate transporter.
BARC_1.01_Gm09_38806410_G_A	rs124666999	9	41484307	Glyma.09g190400	AT4G32350.1	Regulator of Vps4 activity in the MVB pathway protein
BARC_1.01_Gm09_41854884_C_T	rs388735764	9	45050918	Glyma.09g225600	AT3G51950.1	Nucleotide-binding, alpha-beta plait:IPR012677(1)
BARC_1.01_Gm09_41853283_T_C	rs392808583	9	45049317	Glyma.09g225600	AT3G51950.1	Nucleotide-binding, alpha-beta plait:IPR012677(1)
BARC_1.01_Gm10_38702370_C_A	rs124924699	10	39250548	Glyma.10g158600	AT3G05010.1	unknown protein;
BARC_1.01_Gm11_10249349_G_A	rs121989025	11	10280660	Glyma.11g134700, Glyma.11g134800	AT2G26975.1	Ctr copper transporter family; FUNCTIONS IN: copper ion transmembrane transporter activity;
BARC_1.01_Gm12_36126563_G_A	rs389776495	12	36117254	Glyma.12g199800	AT1G03940.1	HXXXD-type acyl-transferase family protein; FUNCTIONS IN: transferase activity, transferring acyl groups other than amino-acyl groups, transferase activity;
BARC_1.01_Gm13_42200703_A_C	rs121979152	13	43640741	Glyma.13g345800	AT2G43465.1	RNA-binding ASCH domain protein;
BARC_1.01_Gm13_2147651_G_A	rs390619861	13	19719551	Glyma.13g085600	NA	NA
BARC_1.01_Gm13_24666414_C_A	rs121990281	13	26152104	Glyma.13g148000	AT5G03560.1	Tetratricopeptide repeat (TPR)-like superfamily protein
BARC_1.01_Gm13_36928707_G_A	rs125819226	13	38069908	Glyma.13g279500	AT4G27435.1	unknown protein;
BARC_1.01_Gm14_32429662_A_C	rs126076487)	14	15579394	Glyma.14g117800	AT4G27680.1	P-loop containing nucleoside triphosphate hydrolases superfamily protein
BARC_1.01_Gm15_10382285_T_C	rs126271887	15	9417700	Glyma.15G119500, Glyma.15G119600, Glyma.15G119700, Glyma.15G119800	AT5G46890.AT5G46900	lipid binding/transport
BARC_1.01_Gm15_10376148_G_A	rs126271822	15	9423838	Glyma.15G119500, Glyma.15G119600, Glyma.15G119700, Glyma.15G119800	AT5G46890.AT5G46900	lipid binding/transport
BARC_1.01_Gm15_8042864_C_T	rs121990842	15	8074977	Glyma.15g103400, Glyma.15g103500, Glyma.15g103300	AT3G63088.1 , AT3G06170.1	ROTUNDIFOLIA like 14, Serinc-domain containing serine and sphingolipid biosynthesis protein
BARC_1.01_Gm15_9365338_C_T	rs392190910	15	9509216	Glyma.15g120200	AT2G24960.2	unknown protein;
BARC_1.01_Gm20_37503728_A_C	rs391849773	20	38608664	Glyma.20g147600	AT3G22490.1	Seed maturation protein;
