# Supplementary material for: Environmental Association Analyses Identify Candidates for Abiotic Stress Tolerance in Glycine soja, the Wild Progenitor of Cultivated Soybeans
Source: G3 (Bethesda). 2016 Jan 27;6(4):835–43. doi: 10.1534/g3.116.026914 (PMC4825654; doi:10.1534/g3.116.026914)
Supplement: Supporting Information [file supp_g3.116.026914_TableS10.xlsx]

## Sheet: Sheet1
Table S10. Genomic location enrichment analysis, bold text indicates a significant enrichment.
		Number across all SNPs	Percent of SNPs	99% CI	Significant in Environmental Association	Percent of significant associations	SPA outlier	Percent of spa outliers	FST outlier	Percent of FST outlier
Genic		9644	0.2975	26.4-33.0%	26	0.2364	9	0.4286	3	0.136
	3UTR	436	0.014	0.01-2.3%	4	0.0364	0	0	0	0
	5UTR	465	0.014	0.01-2.3%	0	0	0	0	0	0
	CDS	4192	0.129	10.6-15.3%	11	0.1	3	0.136	3	0.136
	Intron	4551	0.14	11.6-16.9%	11	0.1	6	0.272	0	0
Non-genic		22772	70.2	66.3-73.8%	84	0.7636	13	0.591	19	0.866
All		32416	NA	NA	110 (unique)	NA	22	NA	22	NA
